# Supplementary material for: Genetic analysis of the early bud flush trait of tea plants (Camellia sinensis) in the cultivar ‘Emei Wenchun’ and its open-pollinated offspring
Source: Hortic Res. 2022 Apr 21;9:uhac086. doi: 10.1093/hr/uhac086 (PMC9178331; doi:10.1093/hr/uhac086)
Supplement: uhac086_suppl_data [file uhac086_suppl_data.zip › Re-Supplementary Tables.xlsx]

## Sheet: Table S1
Supplementary Table S1: The SLAF and SNP number of each sequenced sample
Sample ID	SLAF number	Total depth	Average depth	Sequenced SNP number	Integrity	Heter ratio
EW	684624	39733461	58.0369	4757507	0.3856	0.0682
BY	592147	18470278	31.192	4305457	0.349	0.0684
CH	522970	15521886	29.6803	3778862	0.3063	0.0624
CM	597159	19496446	32.6487	4178558	0.3387	0.0593
CXY	440777	14461605	32.8093	3227889	0.2616	0.0616
DG	521651	20193772	38.7113	3738777	0.3031	0.0651
HGY	528051	17535884	33.2087	3763052	0.305	0.0669
HJY	478341	14351115	30.0019	3443579	0.2791	0.0589
MK	530900	16371055	30.8364	3820622	0.3097	0.0677
QNX	580029	15956426	27.5097	4388706	0.3557	0.06
RX	504560	14462205	28.663	3578416	0.2901	0.064
TC	467022	12295265	26.327	3365820	0.2728	0.0664
TGY	508485	15841645	31.1546	3746370	0.3037	0.0654
ZMD	571939	15463463	27.0369	4113897	0.3335	0.07
ZY	542318	16589627	30.5902	3943459	0.3196	0.0682
101	322268	3976395	12.3388	2378670	0.1928	0.0515
102	338760	2727409	8.0512	2531842	0.2052	0.0456
103	295789	3699420	12.507	2125345	0.1723	0.0402
104	346633	2661096	7.677	2561012	0.2076	0.0395
106	335977	4047142	12.0459	2461564	0.1995	0.04
107	353882	2863129	8.0906	2615080	0.212	0.0461
108	351791	3008497	8.5519	2609184	0.2115	0.04
109	313570	4197676	13.3867	2266903	0.1837	0.0434
110	356633	4335191	12.1559	2651351	0.2149	0.053
111	365244	4369675	11.9637	2708311	0.2195	0.054
112	347570	4838849	13.9219	2525622	0.2047	0.0395
113	386269	7418908	19.2066	2737308	0.2219	0.0337
114	400221	3167230	7.9137	3086388	0.2502	0.0444
115	303183	2775267	9.1538	2226943	0.1805	0.0468
116	354878	2861905	8.0645	2608668	0.2115	0.0403
117	314693	3561167	11.3163	2278993	0.1847	0.0403
118	338021	2463341	7.2875	2514039	0.2038	0.0432
120	454227	4818994	10.6092	3454968	0.28	0.0532
121	412291	7712213	18.7058	2946041	0.2388	0.0342
122	347780	4202884	12.0849	2522187	0.2044	0.0505
123	331218	3913393	11.8152	2433666	0.1973	0.0405
124	321768	3782662	11.7559	2306549	0.187	0.0407
125	282750	2853053	10.0904	2006889	0.1627	0.0385
126	315529	3062536	9.706	2310174	0.1873	0.0399
127	395632	4794029	12.1174	3014912	0.2444	0.0433
128	390278	5590487	14.3244	2872154	0.2328	0.0511
129	425911	3407167	7.9997	3242265	0.2628	0.0449
130	405489	5124308	12.6374	3075691	0.2493	0.0428
131	311189	3210871	10.3181	2218704	0.1798	0.042
133	357663	2804671	7.8417	2657786	0.2154	0.0457
134	293314	3191210	10.8798	2153611	0.1746	0.0448
136	357622	2931019	8.1959	2617338	0.2122	0.0399
137	340073	3601877	10.5915	2502010	0.2028	0.0483
139	434506	5694547	13.1058	3174554	0.2573	0.0581
141	393326	3884756	9.8767	3026914	0.2454	0.046
142	339012	3965497	11.6972	2469067	0.2001	0.0461
143	471466	9365037	19.8637	3450038	0.2797	0.0626
145	437384	5953056	13.6106	3314485	0.2687	0.0474
146	332682	3151808	9.4739	2417526	0.196	0.0403
147	398110	5145565	12.925	3005713	0.2436	0.0509
148	388003	3443245	8.8743	2893774	0.2346	0.0515
201	383945	4997017	13.0149	2891573	0.2344	0.0462
202	363095	5264527	14.499	2640161	0.214	0.0441
203	347775	2998879	8.623	2551359	0.2068	0.0286
204	389262	3195353	8.2087	2881741	0.2336	0.0491
205	392660	3802837	9.6848	2888809	0.2342	0.0498
206	323734	4490594	13.8712	2284866	0.1852	0.0402
208	369385	2962680	8.0206	2733245	0.2215	0.0466
210	365937	5561220	15.1972	2598367	0.2106	0.0429
211	469874	5715431	12.1638	3600906	0.2919	0.0537
212	369243	3288492	8.906	2708656	0.2196	0.0431
216	325266	4122593	12.6745	2384071	0.1932	0.0457
217	310762	3060844	9.8495	2165701	0.1755	0.0381
218	395491	4453097	11.2597	2868544	0.2325	0.0453
219	376929	5130242	13.6106	2718128	0.2203	0.0573
222	490314	10604412	21.6278	3503804	0.284	0.0829
223	288432	3192152	11.0673	2018270	0.1636	0.0253
226	380254	3739902	9.8353	2779683	0.2253	0.044
227	276662	3592846	12.9864	1920653	0.1557	0.0262
228	370082	5063032	13.6808	2662881	0.2158	0.0438
229	349728	4312183	12.3301	2522955	0.2045	0.0437
230	360703	5109157	14.1644	2615079	0.212	0.0445
231	373315	5022221	13.453	2722723	0.2207	0.049
233	364890	4160252	11.4014	2660375	0.2156	0.0485
234	343362	5116425	14.901	2407179	0.1951	0.0425
235	330707	4732524	14.3103	2377157	0.1927	0.0489
236	294181	3387598	11.5154	2118592	0.1717	0.045
237	330282	3073023	9.3042	2391366	0.1938	0.0302
238	343888	4846320	14.0927	2534764	0.2055	0.0551
239	364932	3452176	9.4598	2774753	0.2249	0.0409
240	474834	7914332	16.6676	3316061	0.2688	0.0502
241	380103	6204165	16.3223	2716069	0.2202	0.046
243	363491	6189243	17.0272	2587293	0.2097	0.0302
244	297298	3142850	10.5714	2082112	0.1688	0.039
246	387963	5326409	13.7292	2930744	0.2376	0.0423
247	381016	5014397	13.1606	2797704	0.2268	0.0492
249	397767	6815932	17.1355	2836907	0.23	0.0593
250	355307	4302506	12.1093	2598999	0.2107	0.0427
251	385124	3777900	9.8096	2840675	0.2303	0.0471
252	325995	4328039	13.2764	2388832	0.1936	0.0391
301	377609	5850632	15.4939	2746895	0.2227	0.0484
305	361481	3617374	10.0071	2647541	0.2146	0.0421
306	348697	5913907	16.96	2452224	0.1988	0.053
307	361603	4852172	13.4185	2669508	0.2164	0.0513
309	369554	3552515	9.613	2709492	0.2196	0.0479
310	308069	4140892	13.4414	2179710	0.1767	0.039
311	377074	4430460	11.7496	2743779	0.2224	0.049
317	367281	4123679	11.2276	2677508	0.217	0.0433
318	302169	4231375	14.0033	2129231	0.1726	0.038
319	352480	7135085	20.2425	2501572	0.2028	0.0429
322	368706	3801053	10.3092	2722778	0.2207	0.0563
323	373956	5722768	15.3033	2794878	0.2265	0.0423
324	373195	4513064	12.093	2861775	0.232	0.0455
325	385518	4507697	11.6926	2821857	0.2287	0.0513
326	243145	2504150	10.299	1687773	0.1368	0.0317
327	379990	6030635	15.8705	2806666	0.2275	0.0469
328	330086	3917181	11.8672	2404158	0.1949	0.0393
330	237468	2595128	10.9283	1632069	0.1323	0.0317
331	338740	5202047	15.357	2361759	0.1914	0.0491
332	383394	4550404	11.8687	2776276	0.225	0.0432
333	400578	6650984	16.6035	2940590	0.2384	0.0585
334	413936	4896938	11.8302	3024319	0.2451	0.0479
335	268916	2869898	10.6721	1908207	0.1547	0.0406
337	371956	3916847	10.5304	2665128	0.216	0.0454
338	334309	4236088	12.6712	2314115	0.1876	0.0466
339	371015	6101655	16.4458	2585194	0.2095	0.0444
342	415451	4135679	9.9547	3100666	0.2513	0.0548
343	302102	3781772	12.5182	2108270	0.1709	0.0386
401	296313	4025564	13.5855	2153297	0.1745	0.0398
402	315604	4879010	15.4593	2277496	0.1846	0.0461
403	345695	5027085	14.542	2474448	0.2006	0.0427
404	362139	4975816	13.7401	2628809	0.2131	0.0435
405	391995	4480869	11.4309	2995809	0.2428	0.0529
406	356234	3191280	8.9584	2612514	0.2118	0.0432
407	345726	5695649	16.4745	2384946	0.1933	0.0414
410	352130	4581696	13.0114	2491673	0.202	0.0529
411	373689	5434630	14.5432	2658838	0.2155	0.043
413	414616	4929809	11.8901	3103454	0.2516	0.0425
415	409236	3411176	8.3355	3128824	0.2536	0.0438
416	410710	4653476	11.3303	3048349	0.2471	0.0451
417	338877	5228154	15.4279	2411563	0.1955	0.042
418	319120	3454247	10.8243	2318009	0.1879	0.0406
420	358033	5710705	15.9502	2560672	0.2076	0.044
421	324699	3965302	12.2122	2291504	0.1857	0.0393
422	379359	4807203	12.6719	2752085	0.2231	0.0464
423	362346	6480826	17.8857	2565458	0.2079	0.0432
424	370313	4851867	13.1021	2725116	0.2209	0.0549
425	323586	4450134	13.7526	2250805	0.1824	0.0419
426	402185	6985678	17.3693	2958485	0.2398	0.0575
428	389810	4325520	11.0965	2843769	0.2305	0.0451
429	422183	3874517	9.1773	3227090	0.2616	0.0445
431	344110	4996445	14.5199	2408889	0.1953	0.0425
432	342971	4088478	11.9208	2096675	0.17	0.0359
433	380355	4351312	11.4401	2780884	0.2254	0.0482
434	410652	4222018	10.2813	3116339	0.2526	0.0439
435	369779	5613810	15.1815	2689688	0.218	0.0448
436	416324	6384870	15.3363	3002193	0.2433	0.0502
437	345570	5220979	15.1083	2511879	0.2036	0.0427
438	326486	3568238	10.9292	2310145	0.1873	0.0437
439	396017	8091567	20.4324	2786462	0.2259	0.0458
440	373334	4281738	11.4689	2677675	0.217	0.0445
441	363526	3719373	10.2314	2687523	0.2178	0.0523
502	340280	3243231	9.5311	2372835	0.1923	0.0398
503	409057	4953570	12.1097	2997548	0.243	0.0451
504	381377	5070428	13.2951	2708745	0.2196	0.0484
506	337513	5090411	15.0821	2395216	0.1941	0.0418
507	355622	3391882	9.5379	2597162	0.2105	0.0427
508	327516	2883938	8.8055	2313253	0.1875	0.0445
509	320055	4053552	12.6652	2276141	0.1845	0.0412
510	311291	3309579	10.6318	2215023	0.1795	0.0431
511	352695	4327525	12.2699	2552259	0.2069	0.0476
513	337987	5008445	14.8185	2401409	0.1947	0.0422
515	288614	3293442	11.4112	2071996	0.168	0.0433
517	363375	5142676	14.1525	2636145	0.2137	0.0419
519	379799	3726615	9.8121	2850472	0.2311	0.0413
520	270583	2518377	9.3072	1919471	0.1556	0.043
521	370355	5187674	14.0073	2652504	0.215	0.0442
522	285248	3439956	12.0595	2035556	0.165	0.0421
525	368031	6038210	16.4068	2598896	0.2107	0.0439
526	394522	4154108	10.5295	2918966	0.2366	0.0442
527	332605	4906943	14.7531	2362599	0.1915	0.0421
528	398451	4739652	11.8952	2963979	0.2403	0.052
529	357346	4344020	12.1563	2605226	0.2112	0.0468
530	424252	4461268	10.5156	3199844	0.2594	0.0446
531	392856	3950268	10.0553	2995841	0.2428	0.0453
532	361000	6010502	16.6496	2585034	0.2095	0.0425
533	396492	6684033	16.8579	2879099	0.2334	0.0478
534	389131	7056791	18.1347	2759763	0.2237	0.051
535	394757	6307415	15.978	2878415	0.2333	0.0503
538	390322	3495944	8.9566	2996580	0.2429	0.0418
540	373668	3347890	8.9595	2801971	0.2271	0.0539
541	453434	11181903	24.6605	3194587	0.2589	0.0533
601	357152	4751362	13.3035	2610356	0.2116	0.0437
602	352126	2838447	8.0609	2585507	0.2096	0.0399
604	384697	3693962	9.6023	2870346	0.2327	0.0514
605	373555	4256170	11.3937	2769238	0.2245	0.0495
606	334723	4752282	14.1977	2359815	0.1913	0.0425
607	352787	2954318	8.3742	2655121	0.2152	0.0528
608	368725	6727278	18.2447	2642408	0.2142	0.0452
609	442593	5377650	12.1503	3275362	0.2655	0.0468
610	351917	2997923	8.5188	2637972	0.2138	0.0523
611	376216	6999157	18.6041	2745045	0.2225	0.0502
614	317779	4095890	12.8891	2248466	0.1823	0.0416
619	368815	5404110	14.6526	2727290	0.2211	0.0494
620	515935	12132072	23.5147	3682866	0.2985	0.0839
621	358802	4562681	12.7164	2630276	0.2132	0.0403
623	382229	4466417	11.6852	2833368	0.2297	0.0501
624	372264	5476258	14.7107	2741008	0.2222	0.0508
625	373951	5719226	15.2941	2705546	0.2193	0.0452
627	339660	4124294	12.1424	2497694	0.2025	0.0484
628	372313	5093529	13.6808	2721951	0.2206	0.0518
629	342236	4132768	12.0758	2504638	0.203	0.03
630	334968	3353239	10.0106	2457771	0.1992	0.0416
631	293463	3321840	11.3195	2084335	0.169	0.0393
633	363559	7142909	19.6472	2606132	0.2112	0.0452
634	312101	4554245	14.5922	2224911	0.1803	0.0408
635	372999	3708579	9.9426	2733024	0.2215	0.043
636	347089	4915992	14.1635	2554677	0.2071	0.0488
638	366045	3957956	10.8128	2788592	0.226	0.0525
639	406074	5883302	14.4883	2968987	0.2407	0.0446
640	338264	3913601	11.5697	2483724	0.2013	0.0416
641	365903	5271880	14.4079	2655177	0.2152	0.0437
701	314937	5227033	16.5971	2244427	0.1819	0.0397
702	325753	3347571	10.2764	2494594	0.2022	0.0378
703	345714	4206346	12.1671	2562876	0.2077	0.0473
704	366338	5943711	16.2247	2592011	0.2101	0.0463
705	359506	5077439	14.1234	2624855	0.2128	0.0432
706	371356	3902784	10.5095	2747389	0.2227	0.0463
707	303574	4979521	16.403	2181445	0.1768	0.0408
708	517930	12089529	23.342	3742917	0.3034	0.08
709	328175	3996743	12.1787	2335698	0.1893	0.0541
710	374618	3787118	10.1093	2792299	0.2263	0.0559
711	320208	4758451	14.8605	2313315	0.1875	0.0435
712	360717	5161131	14.308	2650683	0.2149	0.0475
713	347404	3130029	9.0098	2557267	0.2073	0.0418
714	355138	5867534	16.5218	2578100	0.209	0.0573
715	387983	4955988	12.7737	2825957	0.2291	0.0443
718	380339	4528819	11.9073	2794266	0.2265	0.044
719	337545	4992597	14.7909	2448495	0.1985	0.0507
720	361239	6258065	17.3239	2562237	0.2077	0.045
721	361275	3293670	9.1168	2692377	0.2182	0.047
722	374823	4752158	12.6784	2741260	0.2222	0.0458
723	368720	4660252	12.639	2757827	0.2235	0.0544
725	369135	4460942	12.0849	2730338	0.2213	0.0517
727	315784	4397759	13.9265	2265568	0.1836	0.0414
728	350969	4467340	12.7286	2629830	0.2132	0.045
729	397811	3382027	8.5016	3105794	0.2517	0.0462
730	326602	3813345	11.6758	2298797	0.1863	0.0397
731	316142	4460048	14.1077	2265172	0.1836	0.0325
732	377446	4416188	11.7002	2796162	0.2266	0.05
734	393211	6277752	15.9654	2879170	0.2334	0.0514
735	367423	3391045	9.2293	2736219	0.2218	0.055
736	343020	6040657	17.6102	2434817	0.1974	0.0416
738	348580	3526816	10.1177	2575085	0.2087	0.0397
739	344596	3289986	9.5474	2423402	0.1964	0.0618
801	423977	8783528	20.717	2988833	0.2423	0.0505
803	329468	4453405	13.517	2339171	0.1896	0.0416
804	416006	4826255	11.6014	3160369	0.2562	0.0455
805	333660	4766325	14.285	2421013	0.1962	0.0469
806	355809	5029312	14.1349	2601427	0.2109	0.0558
807	363163	5406693	14.8878	2620784	0.2124	0.0449
808	389388	5271426	13.5377	2892066	0.2344	0.0415
809	353648	2935695	8.3012	2659107	0.2155	0.0535
810	337901	5105346	15.109	2393381	0.194	0.044
811	350857	4865161	13.8665	2472129	0.2004	0.0551
812	434503	4692055	10.7987	3380532	0.274	0.0531
813	294548	2615094	8.8783	2084789	0.169	0.0374
815	396344	4430376	11.1781	2965051	0.2403	0.0476
817	407051	4287450	10.533	3125585	0.2534	0.0487
819	349747	5650567	16.1562	2549025	0.2066	0.0552
820	346321	4069416	11.7504	2560376	0.2075	0.0477
822	345700	5208335	15.0661	2501055	0.2027	0.044
823	385151	6471283	16.8019	2799133	0.2269	0.0497
824	358348	4865694	13.5781	2697758	0.2187	0.0471
825	364633	5883347	16.135	2638134	0.2138	0.0434
826	320106	3510168	10.9656	2352992	0.1907	0.0406
830	329073	4402593	13.3788	2328680	0.1888	0.0421
831	341796	3748125	10.966	2545200	0.2063	0.0477
833	347667	3930837	11.3063	2517416	0.2041	0.0427
835	390071	2981754	7.6441	3014904	0.2444	0.0455
836	330877	4566458	13.8011	2325681	0.1885	0.0406
837	390760	5484828	14.0363	2843632	0.2305	0.0437
839	347018	3483410	10.0381	2562649	0.2077	0.0416
840	409748	4763231	11.6248	3131884	0.2539	0.0558
901	374431	5049705	13.4863	2795693	0.2266	0.049
902	350456	3153637	8.9987	2583127	0.2094	0.0415
903	376199	4576541	12.1652	2615089	0.212	0.057
904	296301	4095006	13.8204	2085346	0.169	0.0387
905	436186	4119297	9.4439	3372091	0.2733	0.0564
906	417746	4395597	10.5222	3145936	0.255	0.0452
907	358347	3243279	9.0507	2646611	0.2145	0.0472
908	288721	3192373	11.0569	2042699	0.1656	0.0394
909	370784	3943543	10.6357	2745801	0.2226	0.0493
910	308128	2864552	9.2966	2162726	0.1753	0.0292
911	300614	2742919	9.1244	2114206	0.1714	0.0404
912	309667	3365672	10.8687	2194291	0.1779	0.042
913	288154	3021890	10.4871	2067732	0.1676	0.0435
916	346228	3777680	10.911	2533266	0.2053	0.0458
917	376945	4347190	11.5327	2759309	0.2237	0.042
921	344468	3600315	10.4518	2523020	0.2045	0.0471
922	333523	4822511	14.4593	2426288	0.1967	0.0462
923	389385	3114777	7.9992	2864552	0.2322	0.0417
1002	427620	4334428	10.1362	3077092	0.2494	0.0507
1003	397960	3795083	9.5363	2818847	0.2285	0.0496
1004	479609	6240669	13.012	3631832	0.2944	0.0624
1005	302461	3399065	11.238	2208730	0.179	0.0424
1007	294914	3942134	13.3671	2114816	0.1714	0.0394
1034	260316	2508273	9.6355	1845917	0.1496	0.0444
1035	356868	2994629	8.3914	2643111	0.2142	0.0487
1037	305324	4834540	15.8341	2213142	0.1794	0.0449
1038	438811	4335323	9.8797	3286248	0.2664	0.0489
1039	305912	4090727	13.3722	2189369	0.1775	0.0455
1040	312252	3807434	12.1935	2277615	0.1846	0.0526
1101	325139	2464554	7.58	2396625	0.1943	0.0444
1102	317012	3019432	9.5247	2321354	0.1882	0.0403
1103	312804	3184176	10.1795	2239333	0.1815	0.0445
1104	460765	4854117	10.5349	3445309	0.2793	0.0515
1105	355445	5299302	14.9089	2573436	0.2086	0.0447
1106	319204	3515818	11.0143	2315498	0.1877	0.0401
1107	280464	3140097	11.1961	1977173	0.1603	0.0381
1108	298301	3657841	12.2622	2162566	0.1753	0.0376
1110	366878	2573398	7.0143	2716064	0.2202	0.0481
1113	313020	4386729	14.0142	2252964	0.1826	0.0406
1116	321519	3320276	10.3268	2280338	0.1848	0.0446
1117	334522	3451281	10.3171	2450589	0.1986	0.0544
1119	351157	3142822	8.9499	2578930	0.209	0.0422
1121	299119	4519376	15.109	2133072	0.1729	0.0406
1123	346637	4203212	12.1257	2517834	0.2041	0.0431
1124	357264	2481582	6.9461	2664684	0.216	0.0459
1203	718405	6694881	9.3191	5560453	0.4507	0.0895
1204	500823	5418513	10.8192	3588360	0.2909	0.0578
1205	660146	7408861	11.2231	4988301	0.4043	0.0772
1213	648277	8327038	12.8449	4863620	0.3942	0.0702
1216	519468	7714616	14.851	3781003	0.3065	0.0573
1231	582987	5142774	8.8214	4196657	0.3402	0.0689
1239	678135	7315316	10.7874	5195081	0.4211	0.079
1304	708072	10493772	14.8202	5290667	0.4288	0.0764
1307	503635	6316788	12.5424	3585929	0.2907	0.0567
1308	759971	8294096	10.9137	5951529	0.4824	0.0952
1309	512664	5354821	10.4451	3671025	0.2976	0.0534
1310	454935	5459803	12.0013	3311073	0.2684	0.0561
1312	715018	6200198	8.6714	5757678	0.4667	0.0934
1313	458920	5634837	12.2785	3309001	0.2682	0.0521
1318	753520	6864692	9.1102	5719068	0.4636	0.091
1319	430059	4609497	10.7183	3112205	0.2523	0.0538
1321	459661	4550300	9.8993	3205939	0.2599	0.0526
1324	491424	4698359	9.5607	3342450	0.2709	0.0497
1325	559359	4165334	7.4466	4194015	0.34	0.0593
1331	495790	2138330	4.313	3896877	0.3159	0.0575
1332	569782	2984334	5.2377	4491999	0.3641	0.0703
1335	485705	2948466	6.0705	3538329	0.2868	0.0532
1337	411300	1960079	4.7656	2901848	0.2352	0.0432
1340	570241	3217911	5.6431	4536543	0.3677	0.0656
1342	494510	2334012	4.7198	3604404	0.2922	0.0571
1406	418162	3182933	7.6117	3008976	0.2439	0.0465
1410	544861	2587992	4.7498	4320094	0.3502	0.0687
1421	419544	2595451	6.1864	2971510	0.2409	0.0462
1426	548471	2328514	4.2455	4292421	0.3479	0.0678
1429	580730	3478615	5.9901	4290969	0.3478	0.0613
1435	559221	3973303	7.1051	4128734	0.3347	0.0581
1437	555192	3067301	5.5248	4089142	0.3315	0.061
1440	388196	2573562	6.6295	2737819	0.2219	0.0442
1442	570547	3158059	5.5351	4275700	0.3466	0.063
1501	472368	2981425	6.3117	3370855	0.2732	0.0488
1502	357402	1910635	5.3459	2535257	0.2055	0.0375
1503	604320	5551406	9.1862	4462570	0.3617	0.0662
1507	476216	4544243	9.5424	3476196	0.2818	0.0492
1511	338648	2033093	6.0036	2353028	0.1907	0.0366
1512	590094	3820343	6.4741	4538424	0.3679	0.0656
1515	565368	4253604	7.5236	4333037	0.3512	0.0639
1532	499861	5195514	10.3939	3648838	0.2958	0.0555
1534	469158	2953836	6.296	3273398	0.2653	0.0481
1536	397723	2234510	5.6183	2820019	0.2286	0.0428
1538	582918	3607771	6.1892	4513344	0.3658	0.0648
1541	579492	3889079	6.7112	4350332	0.3526	0.0609
1544	455702	4329198	9.5001	3176580	0.2575	0.0505
1546	429570	3277680	7.6301	3099022	0.2512	0.0522
1548	506808	3382284	6.6737	3566390	0.2891	0.0546
1549	594536	4243453	7.1374	4560691	0.3697	0.0648
1550	599959	4111279	6.8526	4585311	0.3717	0.0733
1551	454118	3611614	7.953	3265303	0.2647	0.048
1552	414326	3077256	7.4271	2925602	0.2371	0.044
1607	644628	5347073	8.2948	5138198	0.4165	0.086
1608	525511	2088304	3.9739	4101188	0.3324	0.0644
1609	375696	2291996	6.1007	2657281	0.2154	0.0404
1618	469356	3551962	7.5677	3473611	0.2816	0.0488
1619	406005	1929641	4.7528	2928503	0.2374	0.0444
1620	611849	4896771	8.0032	4567557	0.3702	0.0654
1621	564730	4187830	7.4156	4149005	0.3363	0.0591
1622	465351	4216238	9.0603	3438335	0.2787	0.0562
1623	567767	3725030	6.5608	4142381	0.3358	0.063
1624	612608	4048115	6.608	4854148	0.3935	0.0714
1626	476752	3068023	6.4353	3415041	0.2768	0.0522
1627	320744	1999011	6.2324	2217730	0.1798	0.0404
1629	462199	3479705	7.5286	3324149	0.2694	0.0499
1631	592098	5584669	9.432	4381042	0.3551	0.0639
1632	505460	3567637	7.0582	3649916	0.2959	0.056
1644	457803	5632987	12.3044	3309371	0.2682	0.0511
1649	571696	3017120	5.2775	4465511	0.362	0.0703
1650	551957	3524096	6.3847	4646423	0.3766	0.0763
1652	533310	6434974	12.0661	3928743	0.3185	0.0563
1656	540459	5160439	9.5483	3967150	0.3216	0.0553
1657	458259	4270683	9.3194	3191616	0.2587	0.0502
1658	507821	6328192	12.4615	3566557	0.2891	0.0532
1659	586287	5080875	8.6662	4406611	0.3572	0.0617
1661	558543	3831397	6.8596	4386877	0.3556	0.0643
1663	525410	3219401	6.1274	3885999	0.315	0.0585
1664	557597	4609519	8.2668	4164927	0.3376	0.0591
zy1107	384180	3811608	9.9214	2920681	0.2367	0.0403
zy1212	322547	4214045	13.0649	2374505	0.1925	0.0423
zy1214	294176	3073407	10.4475	2171935	0.1761	0.04
zy1404	316450	4504491	14.2344	2346227	0.1902	0.0374

## Sheet: Table S2
Supplementary Table S2. Abnormal SNP ratios (ASR) for all hypothetical parental couples when set EW as the mother
Note: Cells with ASR<0.02 are highlighted.
offspring ID	Candidate fathers
	CM	CH	DG	MK	BY	HJY	CXY	ZMD	ZY	TGY	TC	QNX	RX	HGY
101	0.0501862	0.0480782	0.0486778	0.0478066	0.0482077	0.0490291	0.0367914	0.0476762	0.03695	0.0480089	0.045661	0.0478539	0.0482849	0.0482481
102	0.0388555	0.0372251	0.0336957	0.00710159	0.0375146	0.0375027	0.0387236	0.0306359	0.0384466	0.0187516	0.0343561	0.0376041	0.0297964	0.028651
103	0.00554663	0.0233276	0.0232245	0.0234947	0.0229561	0.0228561	0.0250681	0.0236677	0.0253024	0.0237515	0.0240312	0.0234894	0.0233229	0.0234584
104	0.00630417	0.0266755	0.027016	0.0269749	0.0261941	0.0261013	0.0280982	0.026971	0.0284629	0.0270469	0.0270118	0.0265013	0.0265589	0.0264063
106	0.00569707	0.0247512	0.0252448	0.0251901	0.0249393	0.0247839	0.0267936	0.0255257	0.0269972	0.025275	0.0254322	0.0251542	0.0249776	0.0247719
107	0.0361864	0.0348325	0.00706764	0.0318929	0.0347944	0.0348916	0.0362427	0.0281293	0.0364805	0.0323282	0.0337124	0.0344635	0.0323809	0.0320728
108	0.00619897	0.0248522	0.0250782	0.0252318	0.0250338	0.025227	0.0268682	0.0254391	0.0271691	0.0248785	0.0255807	0.0252475	0.0244885	0.0249714
109	0.0278263	0.0299516	0.029672	0.0299516	0.0296489	0.0287665	0.0313704	0.0304787	0.0318733	0.0300345	0.0301136	0.0295607	0.0294051	0.0299197
110	0.0524744	0.0498219	0.050082	0.049327	0.0494597	0.0505221	0.0383982	0.0497837	0.0385017	0.0493703	0.0466418	0.0496781	0.0497199	0.0498609
111	0.0541472	0.0518851	0.0522172	0.0514767	0.0514363	0.0525804	0.0404397	0.051293	0.039225	0.0517048	0.0484242	0.0514238	0.0518155	0.0516612
112	0.00551424	0.0255241	0.0257538	0.0259049	0.0251036	0.0248681	0.0270061	0.0259432	0.0272847	0.0260029	0.0260379	0.0255049	0.0259748	0.025622
113	0.00792972	0.00770582	0.0077513	0.00757798	0.00779106	0.0074291	0.00730838	0.00796844	0.0076946	0.00752016	0.0073573	0.00782346	0.00745472	0.00782704
114	0.0269426	0.0302271	0.0301311	0.0301308	0.0303745	0.0292156	0.031916	0.0313251	0.0321041	0.0303815	0.0301957	0.0303234	0.0302677	0.0300918
115	0.0415027	0.0394462	0.0384103	0.0219788	0.04013	0.0403138	0.0408804	0.0202698	0.0404534	0.0365649	0.0378068	0.0394903	0.0384732	0.0236551
116	0.00614144	0.0246237	0.0249076	0.0252733	0.0247498	0.0242342	0.026535	0.0254581	0.0266343	0.025472	0.0254554	0.0247054	0.0248983	0.024584
117	0.00574196	0.0250988	0.0250054	0.0253753	0.0246211	0.0249935	0.0267792	0.0251552	0.0266717	0.025238	0.0257967	0.0247058	0.0246402	0.0251697
118	0.0342819	0.00680164	0.0326247	0.0320348	0.0318939	0.0321513	0.0338853	0.0320265	0.0336636	0.0321695	0.0327333	0.0316442	0.0326763	0.0320332
120	0.0396062	0.0380142	0.0383286	0.038583	0.00889152	0.0372795	0.0385694	0.0388103	0.0390312	0.0382968	0.038118	0.0375125	0.0378528	0.0384067
121	0.00775372	0.00782741	0.00762398	0.0076208	0.00769523	0.00749088	0.00735766	0.00779145	0.00763518	0.00762826	0.00738034	0.00791321	0.0073437	0.00774786
122	0.0464176	0.044869	0.0435427	0.040434	0.044444	0.0439681	0.0436282	0.0420243	0.0427644	0.0404589	0.0079102	0.0443338	0.0427628	0.0415706
123	0.00553211	0.0247854	0.0248576	0.0249674	0.0242844	0.0243291	0.0263652	0.0249979	0.0267442	0.0251762	0.0256875	0.0246297	0.0248992	0.0249208
124	0.00532779	0.0238186	0.0236376	0.0244298	0.0236636	0.0237273	0.0254757	0.0240601	0.0255727	0.0242557	0.024736	0.0239754	0.0238013	0.0240697
125	0.00562211	0.0250772	0.0245199	0.0248385	0.0245356	0.0244735	0.0264758	0.0248723	0.0262069	0.0249018	0.0255	0.0247887	0.0248235	0.0251194
126	0.00565031	0.0249468	0.0253818	0.0258802	0.0251732	0.0253716	0.0270699	0.0256152	0.0272418	0.0255928	0.0262631	0.0253275	0.0252864	0.0254284
127	0.00711167	0.0272474	0.0276347	0.02784	0.027696	0.0272326	0.0288667	0.027762	0.0294636	0.0276819	0.0276404	0.0277115	0.0270812	0.0271613
128	0.0373635	0.00873836	0.0361345	0.0355809	0.0355942	0.0352343	0.0368001	0.0360227	0.0368643	0.0355323	0.0355558	0.0351196	0.0356497	0.0361088
129	0.00833115	0.0270569	0.0277338	0.0278254	0.0276821	0.0268582	0.0286127	0.0286456	0.0293048	0.0275078	0.0278594	0.0279051	0.0278035	0.0271627
130	0.00729991	0.0262853	0.0266964	0.0269951	0.0268017	0.0265808	0.0285709	0.0273389	0.0288525	0.026986	0.0275066	0.0271889	0.0268278	0.0266765
131	0.00702962	0.0269475	0.02708	0.0270068	0.0265382	0.0267088	0.0286032	0.0269312	0.0288772	0.0271742	0.0272762	0.0262282	0.0270048	0.0267893
133	0.0360814	0.00749749	0.0345072	0.0345384	0.0346926	0.0344334	0.0357537	0.035355	0.0356645	0.0347908	0.0347536	0.0338868	0.034781	0.0343619
134	0.0372896	0.0359397	0.0337019	0.0341954	0.035311	0.0360762	0.037229	0.0335418	0.0369596	0.0337015	0.0325537	0.036076	0.0329957	0.0337661
136	0.00664774	0.0247143	0.0250179	0.0253327	0.0249146	0.0249709	0.0266568	0.0251787	0.0269598	0.0251256	0.0256849	0.0248057	0.0247527	0.0250392
137	0.0400326	0.0371284	0.0366868	0.00731606	0.0382589	0.0385322	0.0394312	0.0302849	0.0392592	0.0206415	0.0352697	0.0376887	0.0301584	0.0285734
139	0.0543593	0.0516074	0.0520291	0.0514084	0.0521546	0.0524713	0.0394865	0.0513309	0.0407373	0.0510628	0.0482007	0.0518528	0.0516386	0.0515886
141	0.0287842	0.0327458	0.0328774	0.0328401	0.032193	0.0321314	0.0340703	0.0336034	0.0345109	0.0327265	0.03272	0.0325894	0.0319603	0.0320176
142	0.034999	0.00687467	0.0338122	0.0330063	0.0332381	0.0329854	0.0347246	0.0335033	0.0344831	0.0334978	0.0332995	0.032888	0.0339759	0.0334269
143	0.0574168	0.0546433	0.0552198	0.0544851	0.0543346	0.055237	0.0428677	0.0547462	0.0424698	0.054079	0.0514014	0.0547451	0.0546104	0.0548084
145	0.00828768	0.0279401	0.0278876	0.0284411	0.0283699	0.0270959	0.0290254	0.0285508	0.0297934	0.0282857	0.028552	0.0282414	0.0278245	0.027816
146	0.00603328	0.0252857	0.0258389	0.0259013	0.0256119	0.0257005	0.0272407	0.0263634	0.0273648	0.0258946	0.0259298	0.0253964	0.0256099	0.0252188
147	0.043816	0.0418892	0.0400961	0.00868436	0.0429707	0.0422503	0.042916	0.0316858	0.0430656	0.0249907	0.0390516	0.042902	0.0331373	0.0302095
148	0.0440882	0.0421067	0.039419	0.00880966	0.042478	0.04216	0.0429321	0.0336123	0.043193	0.0276639	0.0392487	0.0425152	0.036103	0.031777
201	0.0253289	0.0292623	0.0291332	0.0289497	0.0296288	0.0281705	0.0306369	0.029595	0.0312511	0.0290827	0.0294779	0.0290353	0.0287587	0.0288849
202	0.0067476	0.0267655	0.0266947	0.0265926	0.0264179	0.0258428	0.0280516	0.0269073	0.0283318	0.026789	0.0271504	0.0264926	0.0262938	0.0267169
203	0.00617659	0.00611922	0.00608809	0.00611731	0.00636098	0.00601219	0.00581728	0.00639018	0.00619639	0.00603064	0.00595547	0.00637856	0.00593258	0.00619895
204	0.0395015	0.0379519	0.00842849	0.0341003	0.038375	0.0376632	0.0387065	0.030057	0.0390393	0.0330784	0.0372252	0.0378134	0.0344121	0.0357523
205	0.0418834	0.0400178	0.0379903	0.00798121	0.0402596	0.0403026	0.0413772	0.029853	0.0407822	0.0279407	0.0373265	0.040088	0.0340379	0.0260391
206	0.00613908	0.0235415	0.0234788	0.0237673	0.0239856	0.0235633	0.025487	0.0241727	0.0255521	0.0238358	0.0246886	0.0233932	0.0235713	0.0236454
208	0.0374518	0.0362242	0.00775471	0.0323815	0.0363259	0.0362587	0.0375289	0.0262862	0.0378443	0.0306213	0.0348534	0.0368006	0.0325101	0.032436
210	0.00653828	0.0256711	0.0257913	0.0261757	0.0262888	0.0259855	0.0280463	0.0263926	0.0276641	0.0260505	0.0268665	0.0254263	0.0256965	0.0258288
211	0.0405942	0.0394699	0.0100726	0.0351826	0.0399365	0.0390158	0.0400839	0.0312337	0.0410588	0.033241	0.0382662	0.0390811	0.0343403	0.036098
212	0.00660104	0.0263765	0.0264334	0.0269765	0.0264552	0.0266132	0.027994	0.0267258	0.0284855	0.026572	0.0272425	0.0258076	0.0260819	0.0263571
216	0.0354936	0.0339595	0.0343983	0.0345829	0.00548819	0.0335257	0.0351387	0.0345614	0.03479	0.0346688	0.0343125	0.0330383	0.0344609	0.0343065
217	0.00576028	0.0236343	0.0236215	0.023593	0.0230383	0.0226513	0.0248252	0.0240913	0.0250669	0.0236835	0.0238518	0.0234371	0.0233038	0.0234988
218	0.00656476	0.0261834	0.0263337	0.0268241	0.0261347	0.025454	0.0281532	0.0269089	0.0281991	0.0268737	0.027103	0.0263185	0.0259507	0.0258632
219	0.00611282	0.0297846	0.0301808	0.0303345	0.0298801	0.0298985	0.0318531	0.0301426	0.0319303	0.0304959	0.0306191	0.0298454	0.0302249	0.0297005
222	0.0447718	0.0596266	0.0599791	0.0598228	0.0588063	0.0597978	0.0544651	0.0598379	0.0532874	0.0603885	0.0589372	0.0592026	0.0596473	0.0599259
223	0.00590152	0.005832	0.00560326	0.00571773	0.00577721	0.00542902	0.00538288	0.00588701	0.00583283	0.00566413	0.00544846	0.00589175	0.00554127	0.00577462
226	0.00655392	0.0258826	0.0266251	0.0264774	0.0262594	0.0258065	0.0279106	0.0267563	0.0279394	0.0263233	0.0265931	0.0262062	0.0261155	0.0259612
227	0.00528961	0.00539574	0.00524059	0.0051992	0.00532821	0.00514579	0.00508469	0.00526722	0.00534624	0.00514466	0.00522024	0.00528341	0.0052499	0.00531513
228	0.00659083	0.0266864	0.0274599	0.0278117	0.0272395	0.0274204	0.0294731	0.0276859	0.0294557	0.0275742	0.0281662	0.0267823	0.0269945	0.0271899
229	0.00627406	0.0256892	0.0256674	0.0261655	0.0256365	0.0257523	0.0275321	0.0260798	0.0277957	0.0257807	0.026981	0.0253652	0.0256367	0.0261315
230	0.00638482	0.0261304	0.026694	0.0265201	0.0260492	0.0263337	0.0278258	0.0271092	0.0281888	0.0267203	0.02701	0.026557	0.0269197	0.0265007
231	0.0365961	0.00851652	0.0353748	0.0353577	0.0346286	0.0349048	0.0361637	0.0352964	0.0360339	0.0355276	0.0350251	0.0343475	0.0353602	0.035472
233	0.0368188	0.0391491	0.0395045	0.0391236	0.0381024	0.0390715	0.0364236	0.0392608	0.0362914	0.0393424	0.0383061	0.0388339	0.0394622	0.0387654
234	0.0057077	0.0244751	0.0251412	0.0253335	0.0250655	0.0247507	0.0264635	0.0252713	0.0264622	0.0254795	0.0254201	0.0249926	0.0249864	0.0244258
235	0.0374461	0.0360342	0.0073385	0.0336244	0.0362352	0.0355141	0.0371596	0.029739	0.0376154	0.0323221	0.0353684	0.0358026	0.0327604	0.0335486
236	0.0348329	0.0331912	0.0328085	0.0337464	0.00497019	0.0328015	0.0344923	0.0331929	0.0343569	0.0338476	0.0335124	0.0324984	0.0333347	0.0335608
237	0.00560494	0.00554707	0.00556559	0.00556567	0.00564634	0.00543959	0.00545008	0.00582375	0.00554157	0.005498	0.00537148	0.00570883	0.00548511	0.00562837
238	0.0569274	0.0537173	0.0544892	0.0532534	0.0536796	0.0541046	0.0433828	0.0535488	0.0435546	0.0537521	0.0510432	0.0533512	0.0537855	0.0537788
239	0.00696318	0.0265224	0.0263841	0.0268148	0.0263214	0.0260419	0.0278958	0.0267607	0.0284824	0.026583	0.0271455	0.0263577	0.0262575	0.0266956
240	0.00853148	0.0291617	0.0294334	0.0295411	0.0294191	0.0286319	0.03045	0.0298216	0.0310252	0.028973	0.0297108	0.0296071	0.0288522	0.0295312
241	0.00633064	0.0269277	0.0273148	0.0272656	0.0265621	0.0267006	0.0286793	0.0273636	0.0291025	0.0275625	0.0280102	0.0267926	0.0272171	0.0269669
243	0.00705043	0.00695449	0.00690173	0.0069973	0.0070289	0.00673961	0.00655103	0.00705403	0.00683512	0.00701763	0.00675779	0.0070978	0.00669165	0.0068748
244	0.00520993	0.0234701	0.0234583	0.0238538	0.0232389	0.0229898	0.0253026	0.0236525	0.0251072	0.023988	0.0239048	0.0232165	0.0233833	0.0234485
246	0.00642715	0.0262524	0.0267587	0.0265818	0.0267272	0.0263683	0.0279862	0.0269105	0.0283786	0.0267603	0.027502	0.0266026	0.0263891	0.0264676
247	0.0349042	0.0338671	0.033816	0.0345937	0.0335223	0.0330994	0.0367067	0.0342994	0.0360358	0.0346597	0.0351168	0.0334593	0.0340712	0.0336653
249	0.0536299	0.0507699	0.0515756	0.051092	0.0510464	0.051491	0.0389873	0.0508898	0.00844388	0.051387	0.0477885	0.0509332	0.0514661	0.0506814
250	0.00631018	0.0263713	0.026346	0.0266731	0.0261709	0.0255778	0.0277888	0.0266712	0.0281957	0.0267387	0.0272071	0.026036	0.0262986	0.0263198
251	0.0265472	0.0302809	0.030156	0.0297332	0.0300159	0.0291756	0.0317742	0.030733	0.0317945	0.0301819	0.0304989	0.0297587	0.0295252	0.02987
252	0.00592299	0.0256246	0.0256369	0.0254584	0.0250875	0.0254363	0.0270153	0.0254528	0.0273146	0.0254914	0.0260231	0.0251514	0.0252232	0.02539
301	0.0316264	0.0331476	0.0341694	0.0345464	0.0324623	0.0323919	0.0356051	0.0347946	0.0354695	0.0344777	0.0342691	0.0329154	0.0335988	0.0336766
305	0.00637364	0.0252733	0.0251893	0.0256018	0.0254098	0.0251376	0.0271525	0.0254398	0.0271298	0.02541	0.0260686	0.025192	0.0253429	0.0254987
306	0.0506325	0.0490001	0.0492232	0.0485114	0.0485405	0.0498867	0.0356284	0.0487193	0.0367577	0.0482805	0.0460895	0.0487647	0.0487282	0.0487792
307	0.0434958	0.041668	0.0402526	0.025492	0.0424097	0.0420609	0.0429283	0.0192046	0.0424502	0.0385813	0.0395533	0.0416934	0.0401353	0.0285915
309	0.0314416	0.0326638	0.0332179	0.0337676	0.0324908	0.0321029	0.0355952	0.034217	0.0351874	0.0339108	0.0334505	0.0329995	0.0328612	0.0333084
310	0.00548784	0.0239562	0.0238673	0.0241468	0.0238819	0.0233338	0.0253181	0.0239468	0.025578	0.0245437	0.024491	0.0235504	0.023968	0.0239428
311	0.0370439	0.00694362	0.0355211	0.0354862	0.0351025	0.0351717	0.0365299	0.0358854	0.0361738	0.0353793	0.035668	0.0341959	0.0360258	0.0355877
317	0.00667	0.0266306	0.0272779	0.0268111	0.0271346	0.0269857	0.0287958	0.0272721	0.0290364	0.0275064	0.0275526	0.0266741	0.0265359	0.0266927
318	0.00531012	0.0232945	0.023609	0.0237283	0.0235332	0.023693	0.0252366	0.0239364	0.0254959	0.0234284	0.024139	0.023425	0.0233225	0.0235728
319	0.00615019	0.0260022	0.0260034	0.026844	0.0262624	0.0255482	0.0277872	0.0268422	0.0279148	0.0269705	0.0269592	0.0260397	0.0261656	0.0260387
322	0.0528448	0.0508136	0.0510133	0.0506984	0.0506337	0.0515851	0.0376315	0.0509481	0.0371966	0.0508422	0.0475527	0.0506705	0.050843	0.0502199
323	0.0238416	0.0285647	0.0280406	0.0283283	0.0285237	0.0278797	0.0301225	0.028955	0.0302656	0.0284877	0.0288103	0.0284827	0.0279972	0.0282871
324	0.0354685	0.00754072	0.0341739	0.0337563	0.033887	0.034095	0.0350061	0.0336642	0.0353193	0.0339995	0.0340425	0.0335116	0.0340866	0.0337517
325	0.0370804	0.00759343	0.0356768	0.0352782	0.0355991	0.0350248	0.0368044	0.0358198	0.0366743	0.0353673	0.0354818	0.0347732	0.0359791	0.0353103
326	0.00430166	0.0208428	0.0208831	0.0212864	0.020802	0.0208633	0.0227213	0.0211546	0.0226157	0.021479	0.0218149	0.020711	0.0213162	0.0207614
327	0.037325	0.0346967	0.0355242	0.0365024	0.0348054	0.0352499	0.0372414	0.0356944	0.0374699	0.0362908	0.0354355	0.0343948	0.035653	0.0360494
328	0.00598731	0.0252755	0.0252108	0.0256405	0.0250785	0.0246434	0.0265137	0.0256921	0.0269092	0.0253277	0.0259486	0.0253158	0.0247675	0.0250462
330	0.0203734	0.0232456	0.0232883	0.0231468	0.0232334	0.0230449	0.0248276	0.0235801	0.0249135	0.0234362	0.0235919	0.0228499	0.0230394	0.0233327
331	0.0424802	0.0400334	0.0398062	0.0283059	0.0410735	0.0408654	0.041774	0.0189428	0.0409296	0.0369176	0.0381265	0.0398747	0.0390251	0.03032
332	0.00652576	0.0266511	0.0268306	0.0267814	0.0269697	0.0269792	0.0286152	0.0271602	0.0289168	0.026603	0.0275926	0.0269921	0.026531	0.0268491
333	0.0563723	0.0540653	0.0540763	0.0534157	0.0537216	0.0541845	0.0414643	0.0535655	0.0414539	0.0532906	0.0503595	0.0534175	0.0535133	0.0539934
334	0.0081994	0.0293963	0.0293449	0.0298944	0.0293954	0.0292396	0.0313391	0.0299094	0.0316772	0.0299651	0.03037	0.0293251	0.0294723	0.029283
335	0.0263828	0.0282371	0.0287177	0.029507	0.0275979	0.0279966	0.0305964	0.0293086	0.0302263	0.0293963	0.0296874	0.0284428	0.0287358	0.0284571
337	0.00630586	0.0268449	0.0271574	0.0272558	0.0270352	0.0270897	0.0286912	0.0275247	0.0290641	0.0270999	0.0277909	0.0271201	0.0272208	0.0272174
338	0.0112875	0.0289254	0.0286891	0.0289036	0.0284741	0.028564	0.0305606	0.0291257	0.0307804	0.0289294	0.0293442	0.0286472	0.0284975	0.0286663
339	0.00699175	0.0263977	0.0264473	0.0270502	0.0266176	0.026221	0.0283472	0.0267517	0.0287148	0.0269255	0.0273514	0.0261954	0.0266317	0.0262756
342	0.0493688	0.0469205	0.046154	0.0290078	0.0479878	0.0475665	0.047939	0.0253165	0.0477104	0.0436598	0.0439359	0.0474807	0.0455661	0.0384165
343	0.00596702	0.0242729	0.0240697	0.0246576	0.0241165	0.0239331	0.0261323	0.024593	0.0258924	0.0248423	0.0251035	0.0243727	0.0241258	0.024561
401	0.0311097	0.0055117	0.0304525	0.0297266	0.0296355	0.0297955	0.031394	0.0302855	0.0307143	0.0299342	0.0301506	0.0293781	0.0306545	0.0298743
402	0.0355644	0.0330127	0.0334454	0.0344171	0.0330978	0.0333383	0.0353695	0.0340737	0.0356085	0.0345535	0.0343815	0.0324557	0.0336759	0.0336204
403	0.00551814	0.0244942	0.0244161	0.0246287	0.0245118	0.02431	0.02664	0.0246512	0.0264843	0.0248115	0.0253795	0.0245445	0.0245453	0.0246216
404	0.00608919	0.0264187	0.026251	0.026558	0.02601	0.0257943	0.0281882	0.0266879	0.0284049	0.0267513	0.0269641	0.0262753	0.0264205	0.0266372
405	0.0539323	0.0515755	0.0513054	0.0509538	0.0515119	0.0522894	0.0397953	0.0511523	0.039985	0.051016	0.0482511	0.05153	0.0517412	0.050999
406	0.00662343	0.0275181	0.0281182	0.0280304	0.0274943	0.0278578	0.0297042	0.0280809	0.029992	0.0279866	0.0284125	0.027902	0.0280272	0.0278172
407	0.00682572	0.026546	0.0271331	0.0270903	0.026963	0.0265021	0.0285598	0.027321	0.0290474	0.0275498	0.0276306	0.026595	0.0267745	0.0269749
410	0.0514431	0.049173	0.0497893	0.0489424	0.0495468	0.0500394	0.00835684	0.048858	0.0379405	0.049271	0.0467004	0.0490611	0.0493419	0.0493621
411	0.00677748	0.0265916	0.0267818	0.027031	0.0265343	0.0263702	0.0277304	0.0271506	0.0285024	0.0271526	0.0269996	0.0263532	0.0268357	0.0261795
413	0.00753677	0.0262635	0.026201	0.0267763	0.0261633	0.0258866	0.0279315	0.0267312	0.0282758	0.0266731	0.0268627	0.0269627	0.0263442	0.0262734
415	0.00776476	0.0280376	0.0280138	0.0284486	0.027825	0.0270366	0.0294894	0.0288375	0.0298995	0.0288056	0.028688	0.0283523	0.027855	0.0280219
416	0.00730583	0.0280773	0.0275057	0.0284329	0.0280087	0.0272501	0.0293845	0.0286771	0.0297997	0.0282325	0.0286385	0.0282203	0.0276865	0.0279453
417	0.00585601	0.0242835	0.0246941	0.0249617	0.0247041	0.0246635	0.0263038	0.0251054	0.0266451	0.0248116	0.0253349	0.0247452	0.0248314	0.024711
418	0.00557433	0.0253192	0.0252339	0.0253208	0.0246279	0.0246535	0.0267391	0.0252706	0.0268562	0.0257028	0.0257968	0.0252392	0.025558	0.0251946
420	0.0063643	0.0259171	0.0264004	0.0269	0.0263082	0.0265768	0.028225	0.0266738	0.0284319	0.026822	0.0272245	0.0264839	0.0265321	0.0262077
421	0.00566174	0.0241073	0.0241511	0.0243649	0.0239033	0.0238172	0.0257617	0.0245308	0.0261072	0.0238216	0.0246163	0.024046	0.0236481	0.0241987
422	0.00672852	0.00659754	0.00645772	0.00646246	0.00674363	0.00627408	0.00605868	0.00684945	0.00642979	0.00658384	0.00632229	0.00688864	0.00635672	0.00639467
423	0.00581266	0.0254997	0.0260576	0.026085	0.0259037	0.0260095	0.0275274	0.0263356	0.0277735	0.0259561	0.0265849	0.0255406	0.0253695	0.0257132
424	0.0517558	0.0497395	0.0504256	0.0491946	0.0494632	0.0504012	0.0373293	0.0493223	0.00753819	0.0493021	0.0466787	0.0491953	0.0499784	0.0492669
425	0.00636679	0.0259027	0.0263662	0.0264278	0.0258522	0.025533	0.0278769	0.0266043	0.0281447	0.0265021	0.0268052	0.0261107	0.0258946	0.0261813
426	0.0543601	0.0519019	0.0527704	0.0516679	0.0516431	0.0529825	0.0398897	0.0519278	0.0393213	0.0516165	0.0489805	0.0516004	0.0520239	0.0512651
428	0.00706049	0.026547	0.0264	0.0264926	0.0260286	0.0258205	0.0280484	0.0266338	0.0282944	0.0267426	0.0268865	0.0264089	0.0264802	0.0264504
429	0.00786614	0.0273635	0.0276613	0.0275863	0.027805	0.0272394	0.0286456	0.0282429	0.0293042	0.0278026	0.028258	0.0276966	0.0275011	0.0277296
431	0.00653118	0.0258181	0.026219	0.0263309	0.0259127	0.0255011	0.0274915	0.0267256	0.0277302	0.0263778	0.0267037	0.0261623	0.0262567	0.0262389
432	0.00591107	0.0235859	0.0237314	0.0235137	0.0231844	0.0227897	0.0249759	0.0235538	0.0252367	0.0238433	0.0238504	0.0231226	0.023669	0.0234075
433	0.0289708	0.0314901	0.0310457	0.0309335	0.030834	0.030696	0.0332676	0.0316952	0.0329681	0.0308973	0.0311237	0.0310748	0.0306666	0.030521
434	0.02431	0.0295942	0.0292976	0.029324	0.0294787	0.0289417	0.0310843	0.03036	0.0313428	0.0293529	0.0298273	0.0298191	0.0292996	0.0291014
435	0.00691249	0.0268595	0.0270559	0.0272695	0.0267744	0.0264715	0.0286535	0.0273938	0.029065	0.0274781	0.0276573	0.0271925	0.0270183	0.0268885
436	0.0277686	0.0317044	0.0316701	0.0315953	0.0317269	0.0311534	0.0338406	0.0324908	0.0336793	0.0314604	0.0320855	0.0316458	0.0312279	0.0313314
437	0.00600438	0.0259201	0.0260089	0.026716	0.0255864	0.0255199	0.0278801	0.026109	0.0279425	0.0263843	0.0265703	0.0258094	0.0259911	0.0261899
438	0.0252597	0.0283728	0.0284065	0.0281681	0.0284739	0.0278467	0.0299631	0.0289284	0.0301645	0.0286559	0.0288255	0.0280442	0.028159	0.0281247
439	0.00680179	0.027153	0.02656	0.0271106	0.0269242	0.0268217	0.0286704	0.0273752	0.0290092	0.0269128	0.0280579	0.0265917	0.026732	0.0268317
440	0.00716585	0.0271501	0.0277786	0.0278728	0.0273763	0.0274941	0.0287826	0.0281432	0.0294038	0.028186	0.0283808	0.0276928	0.0280789	0.0274567
441	0.0454633	0.0436909	0.042903	0.0251449	0.0441678	0.0443405	0.0451359	0.0242121	0.0441029	0.0397597	0.0406807	0.0441337	0.0426755	0.0289456
502	0.00580039	0.0243295	0.0249727	0.0252062	0.0248595	0.0245869	0.0261399	0.0252118	0.0265255	0.0250342	0.025339	0.0245203	0.0249214	0.0246002
503	0.00708102	0.0270395	0.0274413	0.0274802	0.0271176	0.0271597	0.0287638	0.0276506	0.0292459	0.0271695	0.0274172	0.0269741	0.0272042	0.0272948
504	0.0369997	0.0354503	0.0355108	0.036031	0.00727694	0.035419	0.0367074	0.0361224	0.0366986	0.0363252	0.0358324	0.0344565	0.0354697	0.0358416
506	0.00622821	0.023996	0.0247402	0.0249601	0.0248029	0.0243767	0.0259987	0.0251354	0.0263888	0.0249682	0.025001	0.0245552	0.0248023	0.0244256
507	0.00627184	0.0261634	0.0262331	0.0264507	0.0258743	0.0257079	0.0276152	0.0265714	0.0279929	0.0266968	0.0270145	0.0264902	0.0262063	0.0261519
508	0.0266689	0.0305234	0.0305071	0.030741	0.0301665	0.0300621	0.0318284	0.0310313	0.0323044	0.0309741	0.0306083	0.0299217	0.0304908	0.0296432
509	0.00539912	0.0248491	0.0248485	0.0250366	0.0242841	0.0242743	0.0265807	0.0249708	0.0267969	0.0255096	0.0254728	0.0250474	0.0245776	0.0249077
510	0.033728	0.0322245	0.0328638	0.0330327	0.00585128	0.0319601	0.0340692	0.032923	0.0342815	0.0334554	0.0329584	0.0322305	0.0329577	0.0330408
511	0.00557359	0.0225049	0.0224306	0.0225474	0.0225742	0.0223498	0.024065	0.0227394	0.0239147	0.0224488	0.0230489	0.02208	0.0224151	0.0223729
513	0.00559632	0.025245	0.0255931	0.0260712	0.0255264	0.0252135	0.0274562	0.0260537	0.0275428	0.0259967	0.0265538	0.0253191	0.0253033	0.0253194
515	0.0344163	0.0321041	0.0326615	0.0330118	0.00540894	0.0320827	0.0337036	0.0325602	0.0334379	0.0329489	0.0329163	0.0323187	0.0328288	0.033126
517	0.00596142	0.0261397	0.0263967	0.0268215	0.0258575	0.0254233	0.0279833	0.0266521	0.0283365	0.0264171	0.0263631	0.0263965	0.026037	0.0262203
519	0.00676644	0.0258381	0.0257681	0.0258905	0.0257587	0.0254652	0.0275821	0.0263755	0.0275091	0.0261882	0.0262861	0.0263868	0.0258441	0.0254107
520	0.0334563	0.031787	0.0311961	0.0323814	0.0314179	0.0311216	0.0338151	0.0322883	0.0338672	0.03245	0.0320227	0.0304652	0.0319717	0.0316814
521	0.0070863	0.0265097	0.0270359	0.0268059	0.0267281	0.0265506	0.0282999	0.0271103	0.0285838	0.0271604	0.0272239	0.0268511	0.0271507	0.0264169
522	0.0324782	0.00580496	0.031062	0.0311659	0.0306238	0.0311269	0.0320894	0.0312711	0.0317503	0.0311897	0.0312404	0.0304026	0.0313385	0.0311579
525	0.00662086	0.0264216	0.0262726	0.0265689	0.0259794	0.0260606	0.0286553	0.026929	0.0286054	0.0268934	0.0271828	0.0263572	0.0266742	0.0264599
526	0.00686681	0.0263976	0.0265934	0.0269484	0.0266369	0.0263958	0.0281805	0.0272519	0.0285441	0.026594	0.0270894	0.0268684	0.0267922	0.0264411
527	0.00577563	0.0233617	0.0240708	0.0238839	0.0240404	0.0238603	0.0256765	0.0240614	0.0256698	0.02395	0.0241793	0.023699	0.0239136	0.0239203
528	0.0421944	0.0403693	0.0388898	0.0377677	0.0396238	0.0402411	0.0418175	0.0364163	0.0416803	0.0368609	0.03661	0.0402814	0.0377408	0.0381172
529	0.0348336	0.00718323	0.0336067	0.0328667	0.0331437	0.0329169	0.0351501	0.0336373	0.0347689	0.0335339	0.0334237	0.0328398	0.0337018	0.0329911
530	0.00868751	0.0278073	0.0271764	0.0278813	0.0274679	0.0270072	0.0287396	0.0279079	0.0292696	0.027684	0.0278044	0.0277526	0.0270804	0.0271476
531	0.0282869	0.031953	0.0313629	0.0317107	0.0318736	0.0311979	0.0333543	0.0328997	0.0334114	0.0317873	0.0317355	0.031926	0.0316773	0.0312858
532	0.00598617	0.0257215	0.0259667	0.0257588	0.0252511	0.0251541	0.0275003	0.0260894	0.0275714	0.0260146	0.0261941	0.0255252	0.0258621	0.0258027
533	0.02714	0.0304143	0.0306624	0.0304474	0.0308656	0.0300356	0.0325002	0.0315145	0.0326854	0.0305553	0.03087	0.0305048	0.0299352	0.0304565
534	0.0404136	0.0387284	0.0358896	0.0279389	0.0383344	0.0382137	0.0397979	0.0333258	0.0399237	0.0266233	0.0350757	0.0382399	0.0322606	0.0327287
535	0.0378964	0.0362413	0.00815849	0.0338059	0.0364397	0.0364634	0.0376692	0.0282316	0.0375252	0.0314867	0.0350603	0.0353599	0.0322202	0.0330183
538	0.00712974	0.0267519	0.0273248	0.0276755	0.0270834	0.0266337	0.0282844	0.0279404	0.0288832	0.0275701	0.027668	0.0274759	0.0274263	0.0272043
540	0.0522098	0.049804	0.0502187	0.0495432	0.0496957	0.050608	0.038563	0.0497495	0.0385041	0.0494816	0.0470214	0.0497696	0.0497266	0.0494517
541	0.00913276	0.028431	0.0286231	0.0286682	0.0283376	0.0273829	0.0290037	0.0292803	0.0300369	0.0287081	0.0286723	0.0284487	0.0282041	0.0283882
601	0.00651115	0.0270624	0.0276477	0.0272787	0.0276106	0.0277141	0.028987	0.0277398	0.0294397	0.0274189	0.0280758	0.027088	0.0269612	0.0274025
602	0.00620374	0.0247141	0.0249343	0.0252685	0.02532	0.0248596	0.0266496	0.025605	0.0268465	0.0252628	0.0256428	0.0254285	0.0251762	0.024765
604	0.0401319	0.0378589	0.00997201	0.0352913	0.0377431	0.0373144	0.0391817	0.0322655	0.0395195	0.0356018	0.0371365	0.0371431	0.03539	0.0358664
605	0.0373768	0.0354118	0.0359901	0.0363954	0.0350022	0.0348722	0.0377444	0.035853	0.0375801	0.036838	0.0365224	0.0344385	0.0359119	0.0352506
606	0.00688133	0.0255818	0.0251687	0.0258812	0.0251163	0.0250709	0.0269828	0.0260034	0.0273812	0.0256566	0.0262086	0.0252145	0.0254135	0.0253663
607	0.0463713	0.0443625	0.0433031	0.0271899	0.0448895	0.0447704	0.0455339	0.0262613	0.0452049	0.0410971	0.0425038	0.0450186	0.0431391	0.0325612
608	0.00596874	0.026076	0.0265655	0.0267086	0.0263693	0.0262641	0.0281566	0.0271084	0.0279466	0.0269768	0.0271659	0.026494	0.026462	0.0262397
609	0.00794578	0.0268534	0.0270551	0.0277576	0.0275035	0.0268552	0.0289649	0.027823	0.0292577	0.0273509	0.0276013	0.0278618	0.0271173	0.0271319
610	0.0514971	0.0497288	0.0499169	0.0489709	0.0489857	0.0500746	0.0375084	0.0492385	0.0378587	0.0488161	0.0461751	0.0496532	0.0493201	0.0490075
611	0.036516	0.007247	0.0350814	0.0349452	0.0344985	0.0351158	0.0361218	0.0346612	0.0360565	0.0349356	0.0350682	0.0339547	0.0352249	0.0348494
614	0.00682503	0.026628	0.0267332	0.0265511	0.0262006	0.0256453	0.0276896	0.0267094	0.0281691	0.026547	0.0266798	0.0261939	0.0264835	0.0261921
619	0.0371025	0.0347157	0.0350706	0.0356196	0.0341413	0.0344298	0.037119	0.0356625	0.0372123	0.0356883	0.0357244	0.0336099	0.0350717	0.0351904
620	0.0494166	0.0289589	0.0496977	0.049871	0.048734	0.0488218	0.0523497	0.0496458	0.0520913	0.0501674	0.0498913	0.048675	0.0493721	0.0495656
621	0.00571919	0.0264435	0.0263062	0.0267368	0.0261472	0.0260168	0.0280267	0.0266302	0.0281739	0.0265449	0.0269802	0.0264421	0.0261292	0.0264105
623	0.0305917	0.0329298	0.0327686	0.0324799	0.0324747	0.0315375	0.034119	0.0331353	0.0343796	0.0329124	0.032997	0.03251	0.0324865	0.0320564
624	0.0375306	0.0352573	0.0355798	0.0363097	0.0346208	0.0352506	0.0376165	0.0362412	0.0377288	0.035528	0.0357658	0.00748852	0.0363271	0.0354905
625	0.00678667	0.0277137	0.0278015	0.0280949	0.0273658	0.0268877	0.0291052	0.0283041	0.0292896	0.0281281	0.0281321	0.0273232	0.0276172	0.0278103
627	0.0369481	0.0360197	0.00724321	0.0316937	0.0365533	0.0354254	0.0368601	0.028336	0.0374194	0.0300595	0.0341651	0.0353397	0.032025	0.0329719
628	0.0366575	0.00851937	0.0358028	0.0351428	0.0349604	0.0350645	0.036601	0.035282	0.0364929	0.0354533	0.0353063	0.0347203	0.035528	0.0354213
629	0.00654616	0.00654066	0.00667197	0.00671156	0.00674653	0.00640467	0.00644542	0.00676811	0.00666977	0.0065866	0.00643505	0.00690764	0.00639118	0.00666569
630	0.00640019	0.0261292	0.0264832	0.0264729	0.0264546	0.0259446	0.0280968	0.0271636	0.0282336	0.0269634	0.027277	0.026429	0.0265259	0.026041
631	0.00524835	0.0222841	0.0229199	0.0230503	0.0226486	0.0226602	0.0247456	0.0231582	0.0245848	0.023071	0.0238932	0.0227165	0.0230089	0.0228125
633	0.00613342	0.0265386	0.0265253	0.0264162	0.026079	0.0258656	0.0284096	0.0267407	0.028273	0.0268501	0.027217	0.0266995	0.026644	0.0267741
634	0.00520031	0.024112	0.0243411	0.0244039	0.0242994	0.0238968	0.0259071	0.0244095	0.0261131	0.0242567	0.0248726	0.0238647	0.023909	0.0243074
635	0.00629905	0.0259952	0.0261172	0.0262806	0.0256681	0.0252958	0.0277944	0.0268628	0.0280996	0.0262842	0.0266669	0.0259941	0.0259944	0.0261398
636	0.0336761	0.0337569	0.0333954	0.0339344	0.0332109	0.0330291	0.0355304	0.0330224	0.035726	0.034066	0.0331032	0.0328652	0.0332072	0.0331091
638	0.0519178	0.0502041	0.0500759	0.0497458	0.0503377	0.05008	0.00813511	0.0501406	0.0374069	0.0497523	0.0465536	0.0502772	0.0499581	0.0501786
639	0.00732396	0.0266849	0.0265873	0.0275639	0.0270944	0.0267956	0.0285241	0.0276345	0.0289526	0.0271198	0.0275917	0.0264692	0.0265304	0.0267309
640	0.0058996	0.0255741	0.0259929	0.0259198	0.025304	0.0252608	0.0273258	0.026265	0.0277515	0.0260559	0.026389	0.0260134	0.0259034	0.0258044
641	0.00670672	0.026384	0.0261763	0.0264337	0.0263437	0.0262507	0.0281611	0.026396	0.028315	0.026463	0.0270993	0.0259677	0.0261961	0.0262227
701	0.00572999	0.0240933	0.0241365	0.0247821	0.0239613	0.0241326	0.025953	0.0247691	0.026283	0.0246348	0.0252055	0.0238691	0.0241903	0.0243437
702	0.00609336	0.0249082	0.0250626	0.0249851	0.0253309	0.0246525	0.0264326	0.0253117	0.0269474	0.0250061	0.025688	0.0249182	0.024669	0.0248306
703	0.0355566	0.00683285	0.0338857	0.0337618	0.0332244	0.0339418	0.0347205	0.0336114	0.0347576	0.0339673	0.033779	0.0328044	0.0340706	0.0336208
704	0.00719242	0.0265711	0.0274189	0.0267981	0.0269912	0.0269254	0.0284138	0.0275734	0.0287552	0.0270699	0.0273256	0.0268542	0.0266991	0.0269218
705	0.00583592	0.0257948	0.025385	0.0261836	0.0254787	0.0256663	0.0275766	0.0258283	0.0278887	0.0259441	0.0267535	0.0255184	0.0256855	0.0256964
706	0.0236943	0.0284273	0.0287743	0.0289977	0.0285709	0.028023	0.0308239	0.0296836	0.0307866	0.0292225	0.0288584	0.0284181	0.02881	0.0284631
707	0.00511258	0.0244526	0.0245847	0.0248189	0.0246728	0.0245242	0.0266908	0.0248079	0.0268131	0.0246725	0.0253996	0.0243273	0.0247453	0.0243584
708	0.0321137	0.0253061	0.04579	0.045861	0.0463181	0.0455392	0.0479892	0.0463018	0.0479809	0.0461766	0.0465142	0.0451516	0.0461422	0.0461077
709	0.0521107	0.050084	0.0504714	0.0500268	0.0502176	0.0507973	0.0381919	0.050419	0.0388858	0.05007	0.0471302	0.050496	0.0502117	0.050456
710	0.0533423	0.0515475	0.051806	0.0509058	0.0511176	0.0520592	0.039171	0.0513308	0.0395976	0.0510216	0.0484155	0.0513405	0.0516214	0.0511477
711	0.0250642	0.0281541	0.0282661	0.0279976	0.0281437	0.0276922	0.0301151	0.0284729	0.0303206	0.027729	0.0284402	0.0278754	0.027553	0.0277903
712	0.0342813	0.00705449	0.0333306	0.0327166	0.0326967	0.0327005	0.0348915	0.032749	0.0342383	0.0330734	0.0332819	0.0327364	0.0333177	0.0325621
713	0.00603968	0.0260516	0.0260037	0.0262514	0.025887	0.0255785	0.0271395	0.0267435	0.0277571	0.0259928	0.0263851	0.0262221	0.0258257	0.0256709
714	0.0562757	0.0532168	0.0538757	0.0532915	0.0531934	0.0541007	0.0431741	0.0533713	0.043399	0.0532299	0.0506164	0.0533426	0.0535733	0.0535529
715	0.0064721	0.025762	0.0261058	0.0263584	0.0259713	0.0253183	0.0276759	0.0266262	0.0280171	0.0266934	0.0268059	0.0260236	0.0263745	0.0260228
718	0.00699886	0.0266521	0.0274675	0.0275165	0.0271338	0.0271559	0.0288117	0.0276114	0.0291435	0.0277522	0.0276902	0.0275541	0.0267062	0.0267783
719	0.0427639	0.0400196	0.0383346	0.00762373	0.0410117	0.0402698	0.0414204	0.032053	0.0411773	0.0229784	0.0367274	0.0406718	0.0334043	0.0294677
720	0.00648925	0.0256571	0.026102	0.0263686	0.0261875	0.0260367	0.027776	0.0267307	0.0281065	0.0264278	0.0266618	0.0256882	0.0262975	0.0256114
721	0.0354738	0.00745364	0.0346325	0.0338885	0.0341274	0.0339044	0.0359963	0.0340325	0.0356404	0.0342987	0.0341772	0.0336493	0.0346252	0.0339008
722	0.00712391	0.0266887	0.0274221	0.0274569	0.0273064	0.0267374	0.0285174	0.0280603	0.029085	0.027695	0.0277322	0.0275986	0.0275081	0.027045
723	0.0534641	0.0514621	0.0516059	0.0507898	0.0509676	0.0519123	0.0387878	0.0508999	0.0392343	0.0515303	0.0477135	0.0506715	0.0518171	0.0512374
725	0.0377322	0.0362559	0.0365011	0.0368974	0.00680396	0.0360344	0.037293	0.0367125	0.0378624	0.0371662	0.0364613	0.0358477	0.036763	0.0366723
727	0.00533326	0.0243456	0.0248081	0.024755	0.0246824	0.0245318	0.0263493	0.024832	0.0266732	0.0248177	0.0254203	0.0241195	0.0246166	0.0249491
728	0.0350823	0.00657648	0.0338839	0.0334245	0.0332958	0.0332543	0.0347903	0.0335636	0.0343075	0.0338665	0.033443	0.0331581	0.0342385	0.0334167
729	0.03551	0.00790215	0.0335582	0.0337003	0.0332592	0.0334351	0.0345493	0.0340283	0.034771	0.0334098	0.0340668	0.0331216	0.0337467	0.0336936
730	0.00649254	0.0238735	0.0245514	0.0245826	0.0250051	0.024097	0.0256482	0.0252897	0.0260425	0.0249346	0.0248282	0.0245804	0.0243968	0.0240386
731	0.00594047	0.0058456	0.00586906	0.00582782	0.00597166	0.00573826	0.00564364	0.00601972	0.00586781	0.00574893	0.00562685	0.00598804	0.00570982	0.00586861
732	0.036325	0.0355466	0.00761094	0.0329095	0.0353325	0.0346703	0.0365862	0.0290583	0.0371318	0.033023	0.0348394	0.0355639	0.0327597	0.0343541
734	0.037062	0.00805538	0.0352994	0.0351695	0.0349039	0.0348034	0.0364393	0.0357833	0.0363794	0.03508	0.03543	0.0341812	0.0351073	0.0352308
735	0.053078	0.0512837	0.0508769	0.0507547	0.051206	0.051734	0.00905582	0.0508725	0.038491	0.0508667	0.0479013	0.0510163	0.0512066	0.0511098
736	0.00586101	0.0240928	0.024464	0.0249265	0.0245893	0.0239914	0.0259996	0.0251551	0.0261575	0.0248671	0.0251349	0.0243679	0.0245447	0.0243538
738	0.0056161	0.023777	0.0243275	0.0243786	0.0240524	0.0237436	0.0255778	0.024521	0.025786	0.0244185	0.0245735	0.023873	0.0241045	0.0238758
739	0.0192322	0.0336365	0.0335085	0.0332657	0.033352	0.0336028	0.0358511	0.0341715	0.0357158	0.0339071	0.0340608	0.0333581	0.0336052	0.0330272
801	0.00815736	0.0274	0.0282839	0.0283265	0.028553	0.0274378	0.0291093	0.0285459	0.029909	0.0282086	0.0281458	0.0278554	0.0279277	0.0275483
803	0.00653523	0.0245217	0.0244545	0.0248346	0.0242685	0.0237955	0.025885	0.0248294	0.0260108	0.0247171	0.0250282	0.0240945	0.0241664	0.0244284
804	0.00723917	0.0258383	0.0262947	0.026094	0.0262954	0.0256772	0.0275333	0.0265637	0.027879	0.0262662	0.0265022	0.0261412	0.0260429	0.0260651
805	0.0343958	0.0332021	0.0330658	0.0337133	0.0329198	0.00692206	0.035098	0.0338268	0.0353858	0.0333026	0.0335966	0.0325112	0.03265	0.0338265
806	0.0517234	0.0497399	0.050408	0.0495398	0.0491922	0.0500417	0.038186	0.0497368	0.037548	0.0499468	0.0470133	0.0496751	0.0503084	0.0496086
807	0.00626066	0.0255358	0.0259092	0.0263235	0.0255178	0.0256485	0.0273444	0.0266365	0.0277494	0.0264852	0.0267469	0.0262703	0.0261678	0.0259281
808	0.00621814	0.026012	0.0257337	0.0260652	0.0254675	0.0256087	0.0278194	0.0263454	0.0277096	0.0260173	0.0265288	0.0261375	0.0260341	0.0256994
809	0.0522336	0.0500926	0.0503756	0.049516	0.0494655	0.0502792	0.0383078	0.0499368	0.0378684	0.0496587	0.046741	0.0500464	0.0502651	0.0497337
810	0.00639782	0.0254865	0.0258203	0.0259885	0.0255975	0.0256334	0.0272705	0.0260284	0.0276178	0.0257449	0.0264431	0.0252946	0.0254232	0.0256555
811	0.0146388	0.0317818	0.0322137	0.032218	0.0245145	0.0315436	0.0338822	0.0326097	0.0336976	0.0326405	0.032609	0.0317836	0.0319419	0.0319771
812	0.042326	0.0410087	0.0390145	0.0097216	0.0417544	0.0411271	0.0416296	0.0330663	0.0422296	0.0244201	0.0381874	0.0417421	0.0320651	0.0301277
813	0.0060584	0.0237901	0.0240883	0.0241841	0.0240461	0.0238045	0.0253785	0.0244639	0.0258071	0.0242053	0.0246477	0.0240089	0.0238627	0.0240941
815	0.0310061	0.033131	0.0329592	0.0335312	0.0329978	0.0327735	0.0347235	0.0336582	0.0351579	0.0340919	0.0334053	0.0331885	0.0330117	0.0326601
817	0.0344879	0.0356324	0.0348953	0.0350452	0.0347101	0.0345491	0.0369447	0.0349568	0.0369293	0.0349788	0.0350999	0.035006	0.034594	0.0344495
819	0.0515831	0.0496273	0.050258	0.0488905	0.0495347	0.049833	0.0374021	0.0489835	0.0381176	0.0488755	0.0454783	0.0490467	0.0488845	0.049124
820	0.0346281	0.00715363	0.0336242	0.0335724	0.0330575	0.0331899	0.0344734	0.0332933	0.0344045	0.0337419	0.0332671	0.0325204	0.0339766	0.0330944
822	0.00583822	0.0268394	0.0268196	0.0272767	0.0263954	0.026406	0.0284786	0.0272934	0.0288507	0.0271496	0.027532	0.0266677	0.0269232	0.0267308
823	0.0362066	0.0345204	0.00835848	0.0321721	0.0356804	0.0349606	0.0358943	0.0276457	0.0364983	0.0305291	0.0337952	0.0345617	0.0308429	0.0318632
824	0.0391158	0.0374486	0.0345126	0.00680303	0.0379625	0.0374522	0.0386916	0.0332695	0.0385306	0.0187348	0.0353751	0.0375762	0.0285749	0.0309399
825	0.00643215	0.0256155	0.0253525	0.0260277	0.0254738	0.0254322	0.0276835	0.0260559	0.0279204	0.0260569	0.0267339	0.0259373	0.0258806	0.026101
826	0.00599777	0.0241396	0.0242114	0.0242569	0.0238929	0.0237202	0.0257921	0.0242407	0.0258127	0.0245477	0.0249872	0.0244368	0.0241091	0.0241693
830	0.00666155	0.0251602	0.0253238	0.0252788	0.0253366	0.0248102	0.0263738	0.0256391	0.0268004	0.025469	0.0254875	0.0245645	0.0250415	0.0250858
831	0.0392003	0.0373271	0.0356855	0.00715496	0.0379184	0.0378898	0.0388054	0.0327118	0.0386135	0.0188992	0.0345212	0.0378572	0.0299714	0.03032
833	0.00605239	0.0251862	0.0254269	0.0253115	0.025176	0.0248658	0.026713	0.0252853	0.0270056	0.0251907	0.0256272	0.0251395	0.024995	0.0250348
835	0.0270909	0.0306288	0.0298097	0.0304761	0.0301688	0.0292324	0.0318567	0.0309861	0.0322155	0.0302424	0.0303341	0.0306068	0.0295072	0.030069
836	0.00679431	0.0252744	0.0257222	0.0258726	0.0258711	0.0251673	0.0267677	0.0262271	0.0271912	0.0259739	0.0258765	0.0255567	0.0254893	0.0254834
837	0.00740655	0.0270355	0.0275226	0.0272767	0.0273437	0.0270496	0.0286504	0.0278446	0.0291134	0.0271437	0.027836	0.0269217	0.027224	0.0272658
839	0.0059015	0.0248424	0.0249819	0.0253355	0.0247467	0.0246845	0.0270149	0.0252975	0.0271754	0.0251523	0.0260405	0.0252056	0.0252466	0.0251842
840	0.0578364	0.0553701	0.0557762	0.0549598	0.0548275	0.0560394	0.0452324	0.0552906	0.04483	0.055462	0.0520132	0.0549254	0.0556115	0.0554913
901	0.0336606	0.03362	0.0344963	0.0344661	0.0331152	0.0331629	0.035408	0.0346212	0.0354572	0.0347113	0.034349	0.0326079	0.0339293	0.0343299
902	0.00585581	0.0253219	0.0251897	0.0254973	0.0248371	0.0250485	0.0269752	0.0258363	0.0268614	0.0254446	0.0259538	0.0250849	0.025029	0.0251623
903	0.0625513	0.060239	0.0604702	0.0595243	0.0593963	0.0617548	0.0596188	0.0594456	0.0587907	0.060109	0.0595897	0.0590461	0.0606618	0.0593676
904	0.00544148	0.0235902	0.0239599	0.0241528	0.0242999	0.0238143	0.0253589	0.024254	0.0255602	0.0238636	0.0245508	0.0238885	0.0238171	0.0239415
905	0.0572144	0.0542978	0.0548583	0.0541235	0.0542618	0.0549187	0.045442	0.0542557	0.0451986	0.0542833	0.0519333	0.0546947	0.0547209	0.0538846
906	0.00737532	0.0281123	0.0280679	0.0283379	0.0282552	0.0276268	0.0295962	0.0285934	0.0299843	0.028136	0.0288801	0.0279768	0.0278544	0.0279075
907	0.0347554	0.00732777	0.0337882	0.0333328	0.0331453	0.0332296	0.03487	0.0333417	0.0342397	0.0335511	0.0336129	0.0329787	0.0338754	0.0332194
908	0.0310539	0.00619483	0.0296876	0.0299718	0.0299098	0.0298044	0.0314382	0.0299475	0.0312264	0.029997	0.0300285	0.0290936	0.0298459	0.0300978
909	0.0373398	0.0348865	0.0356968	0.0361182	0.0348237	0.0354499	0.0369501	0.0360826	0.0375316	0.0366538	0.0356459	0.0345592	0.0360375	0.0357021
910	0.00561837	0.00535386	0.00530671	0.00539904	0.00553893	0.00534062	0.00513216	0.00561934	0.00549343	0.00529266	0.00517358	0.00567853	0.00520824	0.00545391
911	0.00620067	0.0240889	0.024203	0.0245156	0.0241227	0.0242861	0.0258839	0.0246425	0.0261972	0.0249306	0.0250694	0.0240184	0.0244501	0.0245014
912	0.00562779	0.0251631	0.0251106	0.0249875	0.0248861	0.0248671	0.0268674	0.02522	0.0269663	0.0254073	0.0258345	0.0247337	0.0247933	0.0252386
913	0.032235	0.00613073	0.0305931	0.0303995	0.0302154	0.0305725	0.0316186	0.0303674	0.0314309	0.0304467	0.0308413	0.0297	0.0307424	0.0312088
916	0.0261585	0.0292963	0.0291171	0.0291029	0.0288387	0.0290509	0.031265	0.02975	0.0309696	0.0289316	0.0295243	0.0291102	0.0287269	0.0288437
917	0.00598214	0.0252806	0.0258494	0.0259205	0.0257076	0.0255169	0.0271905	0.0262036	0.0278073	0.0259596	0.0262777	0.0254149	0.0256891	0.0256933
921	0.0348374	0.0339097	0.00690148	0.031903	0.0340544	0.0337448	0.035768	0.0302745	0.0358858	0.0316668	0.033548	0.0335333	0.0304884	0.0330349
922	0.0347272	0.00684998	0.0332958	0.0331891	0.0327257	0.0329969	0.034542	0.033319	0.0339778	0.0334594	0.0333519	0.0323144	0.0334881	0.0334376
923	0.0069947	0.0265842	0.0265447	0.0269369	0.0265647	0.0265025	0.0279774	0.0275056	0.0284201	0.0272478	0.0275346	0.0268732	0.0272179	0.0266779
1002	0.00981734	0.0276839	0.0277041	0.0279906	0.0284186	0.0269551	0.0285035	0.0286706	0.0297153	0.0275785	0.0278447	0.0281335	0.0276453	0.0277536
1003	0.00877772	0.0281167	0.0291077	0.0292125	0.0293007	0.0284067	0.0301277	0.0294498	0.0308778	0.029212	0.0291931	0.0287353	0.0285316	0.0289239
1004	0.0566859	0.0534606	0.0536046	0.052625	0.0534053	0.0535996	0.0408243	0.0533355	0.041213	0.0524103	0.0489578	0.0531775	0.0524189	0.052992
1005	0.0252982	0.0283341	0.0288202	0.0289529	0.0281431	0.02772	0.0305917	0.0289635	0.0305123	0.0290598	0.0293893	0.028168	0.0284205	0.0279829
1007	0.00435712	0.0219229	0.0225518	0.0227317	0.0224957	0.0221032	0.0244348	0.0227024	0.0241177	0.0226952	0.0230192	0.0222301	0.0222889	0.0224465
1034	0.0506568	0.0480951	0.0480985	0.0475649	0.0479522	0.0491973	0.0380541	0.0476717	0.0382078	0.0478402	0.0450493	0.0471712	0.0478733	0.0480369
1035	0.0375999	0.0365545	0.00790228	0.0336671	0.0368857	0.0363535	0.0372433	0.0323039	0.0376566	0.032244	0.0352829	0.0361507	0.0334769	0.0338654
1037	0.0337699	0.00538172	0.0323358	0.0320359	0.0316294	0.0316604	0.033093	0.032347	0.0328879	0.0324257	0.0321682	0.0308608	0.0324666	0.0322488
1038	0.00913806	0.0288588	0.0286943	0.0290866	0.0287819	0.0281918	0.0299535	0.0293663	0.0306916	0.0290742	0.028878	0.0287316	0.028501	0.0284782
1039	0.0332565	0.00657565	0.0317857	0.0318689	0.0315658	0.0312622	0.0330592	0.0317342	0.0324649	0.0320202	0.0316479	0.0309805	0.0320371	0.031626
1040	0.0505562	0.0480474	0.0485234	0.0474784	0.0475953	0.0487639	0.0370823	0.0482459	0.0367705	0.0478708	0.0447087	0.0478661	0.0477626	0.0479538
1101	0.0346253	0.00708463	0.0331887	0.0329876	0.0330463	0.0325568	0.0341339	0.0331933	0.0338898	0.0330754	0.0327408	0.0322465	0.0330565	0.0324887
1102	0.00570169	0.0247567	0.025092	0.0252482	0.0246945	0.0245676	0.0263983	0.0253807	0.0267593	0.0253055	0.0252845	0.0252182	0.024729	0.0247693
1103	0.0349505	0.0333188	0.0339826	0.033974	0.00596411	0.0330244	0.0346289	0.0338573	0.0344326	0.0338748	0.0338933	0.0325041	0.0339796	0.0336473
1104	0.0399212	0.0366694	0.037516	0.0379637	0.0364382	0.0373891	0.0386418	0.0388552	0.0393884	0.0382791	0.0370772	0.0367113	0.0373279	0.0379901
1105	0.0060829	0.0262322	0.0262102	0.0262865	0.0257368	0.02529	0.027801	0.0265201	0.0281276	0.0263298	0.0269514	0.0262336	0.0257049	0.0263775
1106	0.00542695	0.0235342	0.0238201	0.023921	0.023767	0.0236291	0.0255568	0.0240664	0.0256673	0.0237222	0.024545	0.0233727	0.0234865	0.0234904
1107	0.00596486	0.023427	0.0239369	0.0238292	0.0238012	0.0232525	0.0249463	0.0243037	0.0253158	0.024012	0.0241316	0.023742	0.0234124	0.0236828
1108	0.00464279	0.0231399	0.0231093	0.0236459	0.0234291	0.0234236	0.0254468	0.0237753	0.0251894	0.0237672	0.0242116	0.0229798	0.0233625	0.0234395
1110	0.0378691	0.03514	0.0356803	0.0368263	0.0353547	0.0355783	0.0373319	0.0368392	0.0377811	0.0364562	0.0359586	0.0353833	0.0356208	0.0362043
1113	0.00454526	0.0241609	0.0236526	0.024396	0.023624	0.0238962	0.0257899	0.024287	0.0258473	0.0246246	0.0253305	0.0240487	0.0242055	0.0242055
1116	0.00679784	0.0263511	0.0264195	0.0265163	0.0261895	0.0260871	0.0277887	0.0267694	0.0280414	0.0263305	0.026892	0.0259829	0.0258379	0.0261936
1117	0.0509245	0.0485903	0.0486631	0.047464	0.0479813	0.0487168	0.0368738	0.0478142	0.0368917	0.047458	0.0444452	0.0479066	0.0474863	0.0478708
1119	0.00583079	0.0264045	0.026472	0.0262857	0.0260545	0.0259021	0.0278233	0.0268778	0.0282441	0.0266979	0.0269718	0.0263279	0.0263754	0.0263635
1121	0.0042763	0.0234176	0.0238614	0.0234484	0.0234211	0.0229937	0.0252508	0.0239027	0.0254287	0.023577	0.0242464	0.023329	0.0236621	0.023524
1123	0.00642525	0.0251364	0.0260349	0.0261362	0.0261429	0.025785	0.0275137	0.0262389	0.0276861	0.0259889	0.0264176	0.0259092	0.0260656	0.0257313
1124	0.0352612	0.0343372	0.00753419	0.0315035	0.0344928	0.033724	0.0355459	0.0266763	0.0360709	0.0303086	0.0333104	0.0341882	0.0305628	0.032429
1203	0.0165541	0.0386555	0.0388921	0.0392506	0.0393781	0.037413	0.0393145	0.0401083	0.0407063	0.0388574	0.0386816	0.0397157	0.0383599	0.038621
1204	0.0292253	0.0330969	0.0336391	0.033567	0.034415	0.0323485	0.0346282	0.0347356	0.0353571	0.0336098	0.0330804	0.0336139	0.0326346	0.0330536
1205	0.0464424	0.0138978	0.0434667	0.0430018	0.0431824	0.0424033	0.0425706	0.0440615	0.0437426	0.0429304	0.0418253	0.0428217	0.0425074	0.0429461
1213	0.0129298	0.0339686	0.0348107	0.0346094	0.0353039	0.0339569	0.0354928	0.0358564	0.0363937	0.0349173	0.0343455	0.0352379	0.034015	0.0340686
1216	0.010247	0.0292407	0.0303046	0.0305615	0.0304848	0.0289739	0.0310071	0.0309081	0.031769	0.0302273	0.0298167	0.0300254	0.0287741	0.0295909
1231	0.0459814	0.0444467	0.0141972	0.0392763	0.0449086	0.042949	0.0446173	0.0355486	0.0459671	0.0372115	0.0425155	0.0434816	0.0391784	0.0399774
1239	0.0381584	0.0407411	0.0404415	0.0410096	0.0417999	0.0392303	0.0415406	0.0419667	0.0424838	0.0406048	0.039368	0.0415209	0.0397779	0.040178
1304	0.0133143	0.0340031	0.0346728	0.0346948	0.0353274	0.0328437	0.0351608	0.0356731	0.0359981	0.0345076	0.0344322	0.0353981	0.0340371	0.0340995
1307	0.0106722	0.0295064	0.0294502	0.0300076	0.0300215	0.0285881	0.0305295	0.0303571	0.0312317	0.0296243	0.0296958	0.0296434	0.0290852	0.0293572
1308	0.0159976	0.0375081	0.0378759	0.0380915	0.0385153	0.0361118	0.0377493	0.03893	0.0395242	0.0381786	0.0370822	0.0386525	0.037098	0.0373904
1309	0.0102368	0.0311218	0.0316009	0.0314118	0.0314775	0.0308195	0.0328705	0.031898	0.0335054	0.0310506	0.0315587	0.0310697	0.0308212	0.0311457
1310	0.0388979	0.0359901	0.036697	0.0369242	0.0366097	0.00932224	0.0379463	0.037559	0.0386762	0.0371094	0.0365866	0.0360654	0.035621	0.0371155
1312	0.0161481	0.0374301	0.0381211	0.0382435	0.0389517	0.0374286	0.038437	0.0388718	0.0399205	0.037977	0.0377335	0.0387286	0.0373804	0.0375479
1313	0.00917045	0.0292172	0.0295723	0.0298065	0.029932	0.0289115	0.030904	0.0299477	0.0314548	0.0297322	0.0301089	0.0294087	0.0291562	0.029318
1318	0.0171585	0.038327	0.0390211	0.0390962	0.03969	0.0373288	0.0389645	0.0398876	0.0405989	0.038392	0.0383779	0.0391162	0.0380877	0.0380784
1319	0.0387015	0.0365446	0.0359693	0.0368028	0.0363015	0.00890924	0.0379107	0.0372985	0.0385751	0.03659	0.036798	0.0353199	0.0356207	0.0371385
1321	0.00922281	0.0287236	0.029041	0.0293116	0.0293119	0.0286041	0.0304754	0.0296008	0.0307064	0.028703	0.0296447	0.0281577	0.0287303	0.0288718
1324	0.0101563	0.0286962	0.0295082	0.0296199	0.0299984	0.0287759	0.030088	0.0303291	0.0309428	0.0293267	0.0293948	0.0293836	0.0287564	0.0290668
1325	0.0119291	0.0313712	0.0318111	0.0320536	0.0317853	0.0306737	0.0324441	0.0324413	0.0336099	0.0320185	0.0312796	0.0324094	0.0312952	0.0316465
1331	0.0139925	0.0326477	0.033243	0.0337089	0.0337233	0.0327254	0.0341494	0.0340573	0.0351134	0.033111	0.0333117	0.0334698	0.0327083	0.0331223
1332	0.0157451	0.0349752	0.0361345	0.0353964	0.0362211	0.0350367	0.036035	0.0362991	0.0373029	0.0353932	0.0349879	0.0357749	0.0348367	0.0350616
1335	0.0335454	0.0352499	0.0355814	0.0367562	0.0359953	0.0343003	0.0371713	0.0375752	0.0375737	0.0364701	0.0354478	0.0360922	0.0352108	0.0357628
1337	0.00962455	0.0283831	0.0285715	0.0289221	0.0287058	0.0277131	0.0294895	0.0290543	0.0300722	0.0289857	0.0286014	0.0286026	0.0283893	0.0284409
1340	0.0137714	0.032846	0.0332954	0.033577	0.0340517	0.0324604	0.0334485	0.0345709	0.0349028	0.0330958	0.0326411	0.0340776	0.0324666	0.0325132
1342	0.0405604	0.0124908	0.0392643	0.0387734	0.0390776	0.0384717	0.0396484	0.0396335	0.0399287	0.038671	0.0384461	0.0381458	0.0389772	0.0392024
1406	0.00901682	0.0267339	0.027039	0.0269641	0.0279098	0.0265037	0.0286373	0.0278895	0.0289087	0.0268317	0.0273691	0.0271723	0.0265299	0.0271979
1410	0.043275	0.017419	0.0430575	0.0427419	0.0435106	0.0424545	0.0433692	0.0434875	0.0441199	0.0425012	0.0425616	0.0424692	0.0428927	0.0426852
1421	0.00916121	0.0280133	0.0292479	0.0289736	0.0289829	0.0281056	0.030128	0.0287203	0.0305728	0.0287485	0.0290711	0.0277643	0.0282588	0.0282163
1426	0.0432887	0.0163542	0.0424196	0.0420213	0.0418937	0.0414365	0.0421447	0.0422901	0.0431109	0.0418172	0.0414854	0.0411734	0.0419545	0.0420513
1429	0.013312	0.0330751	0.0333392	0.033986	0.0333491	0.0323428	0.0339626	0.0342755	0.0350128	0.0336073	0.0332985	0.0335356	0.0332973	0.0330943
1435	0.0115396	0.031391	0.0314668	0.0315639	0.0315332	0.0303282	0.0320475	0.0323253	0.0328495	0.0318705	0.0311274	0.0319513	0.0312781	0.0313299
1437	0.0133443	0.0333054	0.0342121	0.0341777	0.0341218	0.0332621	0.0345172	0.034666	0.035461	0.0339647	0.0332928	0.0336307	0.0334255	0.0331705
1440	0.008235	0.0281332	0.0284557	0.0285567	0.0277778	0.0274958	0.0294968	0.0288331	0.0299031	0.0285614	0.028925	0.0276095	0.0283431	0.0283093
1442	0.0138538	0.0332706	0.0334458	0.0335679	0.0341001	0.0328601	0.0344523	0.0346169	0.0352601	0.0334012	0.0334844	0.0334729	0.0328547	0.0330822
1501	0.0102012	0.0297246	0.0303166	0.0299759	0.0305171	0.0295258	0.0309322	0.0303511	0.0316829	0.0298135	0.0299137	0.0298802	0.0295358	0.029556
1502	0.00783078	0.0257388	0.0257306	0.0263275	0.0258132	0.0253221	0.0272913	0.0263814	0.0277673	0.0263821	0.0263124	0.0258236	0.0257771	0.0258895
1503	0.0348965	0.037706	0.0373922	0.0371027	0.0383199	0.036255	0.0382925	0.0385201	0.0394026	0.0369616	0.0367573	0.0377729	0.0367829	0.0366871
1507	0.00886685	0.0274054	0.0280703	0.028338	0.028512	0.0275363	0.0292496	0.0283013	0.0299276	0.0280856	0.0280571	0.0283125	0.027671	0.0278247
1511	0.00718088	0.0247867	0.0248224	0.0254068	0.0253264	0.0243434	0.0262326	0.0252446	0.0265801	0.0253584	0.0254921	0.0245974	0.0250819	0.02506
1512	0.013255	0.032925	0.032632	0.0329591	0.0332594	0.0316449	0.0331382	0.0335772	0.0341866	0.0328308	0.0324089	0.0333601	0.0319563	0.0325515
1515	0.0425358	0.0123773	0.0401835	0.0402059	0.040607	0.0397325	0.0406676	0.0409404	0.0413265	0.0403107	0.0394679	0.0401332	0.0400127	0.0399879
1532	0.0343071	0.0362101	0.0360561	0.0360615	0.036415	0.0354506	0.0375338	0.036958	0.0381977	0.0361376	0.035556	0.0358489	0.0355655	0.0357605
1534	0.00975906	0.028583	0.0289097	0.0293151	0.0296461	0.028197	0.0297478	0.0298413	0.030917	0.0289699	0.0293107	0.0293933	0.0278575	0.028777
1536	0.00865646	0.0281031	0.0285371	0.0286401	0.0283778	0.0278945	0.0296849	0.0293499	0.0301334	0.0287842	0.028381	0.0284683	0.0282324	0.027952
1538	0.0128855	0.0330795	0.0329205	0.0328301	0.0330058	0.0316579	0.0330235	0.0336157	0.0344186	0.0327919	0.0327037	0.0333712	0.032182	0.0325289
1541	0.012226	0.0317483	0.0325359	0.032845	0.0329298	0.0319244	0.0333649	0.0330567	0.0344289	0.0322773	0.0323779	0.0329502	0.0316992	0.0321249
1544	0.0102952	0.0291878	0.0291866	0.0296164	0.0296969	0.0286481	0.0301196	0.0302705	0.0311224	0.0294448	0.0291793	0.0295356	0.0287623	0.0291444
1546	0.0380683	0.0101351	0.036851	0.0364154	0.0363127	0.0362237	0.037493	0.0362453	0.0373947	0.0362755	0.0364255	0.0355538	0.0363593	0.0362269
1548	0.010781	0.0294076	0.0302509	0.0303748	0.0308993	0.0292155	0.0307048	0.0310834	0.0316814	0.0302494	0.030076	0.0305515	0.0293959	0.0296894
1549	0.0125013	0.0336248	0.0331797	0.0337188	0.0338929	0.032328	0.0339581	0.034448	0.0351628	0.0336307	0.0335963	0.0340101	0.0330148	0.0333286
1550	0.0445214	0.0160935	0.0438119	0.0433157	0.0439469	0.0429852	0.043817	0.0440121	0.0448166	0.0431787	0.0429061	0.0425891	0.0433247	0.0431531
1551	0.00921535	0.0288153	0.0288652	0.0297032	0.0294069	0.0288378	0.0305785	0.0294376	0.0309455	0.0291388	0.0296287	0.0285858	0.0288306	0.0285684
1552	0.00840707	0.0277953	0.0278047	0.0277684	0.0274289	0.0270745	0.0291511	0.0280201	0.0292583	0.0280004	0.028223	0.0271897	0.0276302	0.0275624
1607	0.0171821	0.0369728	0.0378048	0.0380925	0.0387492	0.0361369	0.0378532	0.038456	0.0395581	0.0377555	0.0371159	0.0383858	0.0371591	0.0377816
1608	0.014908	0.0338767	0.0346262	0.0342938	0.0347486	0.0336109	0.034614	0.0354003	0.0359381	0.0343683	0.0338518	0.0345925	0.0340176	0.0340049
1609	0.00764468	0.026322	0.0264909	0.0270466	0.0266308	0.0260071	0.0279094	0.0270653	0.028413	0.0267738	0.0270098	0.026422	0.0264455	0.0264704
1618	0.00903284	0.0280812	0.0279049	0.02834	0.0282734	0.0275854	0.0294029	0.0286105	0.0301048	0.0281586	0.0283006	0.0279173	0.027798	0.0280192
1619	0.00950852	0.0291695	0.0290074	0.0300239	0.0293416	0.0286755	0.0306896	0.0296927	0.0313237	0.0294171	0.0297302	0.0290048	0.0289296	0.0293675
1620	0.0125802	0.0333986	0.0335387	0.0339909	0.0338639	0.0321427	0.0342152	0.0346304	0.0354727	0.033683	0.0336994	0.0341072	0.0330952	0.0337711
1621	0.0114691	0.0318097	0.0323573	0.0321905	0.0322884	0.0312547	0.0327291	0.0328578	0.0338558	0.0323785	0.0320051	0.0328222	0.0315043	0.0321034
1622	0.0394511	0.037637	0.0379014	0.0378893	0.0371094	0.0101346	0.0385732	0.0385966	0.0394678	0.037641	0.0374274	0.0368069	0.0367983	0.0378564
1623	0.0131528	0.0333505	0.0339622	0.0344132	0.0345395	0.0329059	0.034295	0.0348456	0.0356524	0.0340878	0.0339116	0.0336639	0.0336661	0.0333512
1624	0.0139067	0.0332306	0.0333297	0.0340373	0.0342943	0.0325495	0.0340385	0.0345741	0.0355787	0.0335849	0.0335419	0.0342753	0.0331965	0.0337665
1626	0.0106724	0.0314285	0.0314777	0.0320857	0.0316663	0.0308749	0.0328339	0.031973	0.033652	0.0318145	0.0317754	0.0311797	0.031328	0.0315347
1627	0.0243896	0.0289407	0.0291336	0.0291602	0.0289092	0.028171	0.0303295	0.0297294	0.030658	0.0290675	0.029027	0.0282703	0.028741	0.0289148
1629	0.00976565	0.0297269	0.0294151	0.0298327	0.0296909	0.0287801	0.0307525	0.0297654	0.031481	0.0292223	0.0298076	0.0293513	0.0288621	0.0297068
1631	0.0122222	0.0323893	0.0330707	0.0330258	0.0334108	0.0321966	0.034193	0.0342483	0.0350637	0.0331656	0.0332971	0.0333362	0.0323395	0.0326553
1632	0.0111806	0.0315504	0.0324814	0.0322266	0.0322953	0.0315743	0.0328062	0.0324137	0.0336596	0.0319028	0.0319873	0.031614	0.0315529	0.0317024
1644	0.00894068	0.0289285	0.0291491	0.0294508	0.0290348	0.0276571	0.0300568	0.0294253	0.0306947	0.0294339	0.0290751	0.0291248	0.0286695	0.0287469
1649	0.0439977	0.0165848	0.0435394	0.0435906	0.0433989	0.0427516	0.0436381	0.0440919	0.044625	0.0431247	0.0426253	0.0431522	0.0435026	0.0432545
1650	0.0154276	0.0335816	0.0348052	0.0347734	0.0356021	0.033133	0.0346608	0.0353041	0.0358681	0.0342902	0.0342303	0.0351474	0.0333864	0.0338216
1652	0.0104678	0.0315549	0.0325823	0.0323456	0.0320787	0.030933	0.0329149	0.0323782	0.0336837	0.0320749	0.0320038	0.0318409	0.0314745	0.0317655
1656	0.0107222	0.031291	0.0315589	0.0321749	0.0321635	0.0308864	0.0327312	0.0325888	0.0335544	0.0319717	0.0316291	0.0322265	0.0313071	0.0318819
1657	0.0101858	0.0286471	0.029286	0.0294093	0.0300807	0.0290794	0.0303725	0.0297963	0.0311379	0.0287449	0.0293264	0.0291409	0.028685	0.0289266
1658	0.0101011	0.0300207	0.0303915	0.0309387	0.0309726	0.0303754	0.0318238	0.0312581	0.0324739	0.0307233	0.0306033	0.0304847	0.0301188	0.0300263
1659	0.0120176	0.0337961	0.0336213	0.0339493	0.0343576	0.0332814	0.034819	0.0342392	0.0358127	0.0334016	0.0338976	0.0339088	0.0327934	0.0332073
1661	0.0126741	0.0333709	0.0337768	0.0344268	0.0344023	0.0331598	0.0346754	0.0351835	0.035854	0.0341534	0.0334665	0.0343198	0.0335871	0.0335857
1663	0.0123323	0.0324593	0.0330956	0.0334998	0.0334058	0.0326222	0.0339481	0.0334569	0.0348368	0.0332394	0.0330264	0.0326764	0.0326588	0.0324987
1664	0.0117816	0.0318536	0.0324602	0.0322004	0.0326021	0.0309659	0.032871	0.03319	0.0336775	0.0321279	0.0318591	0.0328076	0.0310431	0.031573
zy1107	0.0877403	0.0829921	0.0845033	0.0830525	0.0832656	0.0843327	0.0612391	0.0828401	0.00953467	0.0829077	0.0780437	0.0834335	0.0842277	0.0826873
zy1212	0.0868551	0.0819202	0.08346	0.081855	0.082021	0.0831246	0.0602219	0.0817588	0.00794684	0.0818519	0.0761251	0.0817453	0.0828846	0.0818106
zy1214	0.0839063	0.0790555	0.0806659	0.0792084	0.0796032	0.0805535	0.0580509	0.0791941	0.00804181	0.0790667	0.0736122	0.0798457	0.0802613	0.079261
zy1404	0.0835292	0.0787314	0.0801202	0.0788557	0.0792575	0.0797723	0.0569731	0.0790892	0.00778327	0.0785205	0.0732047	0.078932	0.0797175	0.0786961

## Sheet: Table S3
Supplementary Table S3. Identies-by-state (IBSs) between the offspring and candidate parents
Note: Cells are highlighted in different color accoding to IBS values. N indicates IBS <0.72 in the most likely candidate father and the suggested parental couple was excluded.
ID	EW	CM	RX	TGY	CH	MK	CXY	BY	HJY	QNX	ZY	TC	HGY	DG	ZMD	Candidate with the largest IBS	Candidate with the second largest IBS	Suggested parental couple	IBS ≥ 0.72
101	0.775455	0.642621	0.705115	0.702438	0.691433	0.696586	0.737074	0.705846	0.705844	0.708157	0.735172	0.712518	0.70332	0.704334	0.706399	EW	CXY	EW×CXY	Y
102	0.771068	0.647786	0.729122	0.755947	0.690354	0.785181	0.689983	0.702366	0.702994	0.703439	0.691389	0.711609	0.726858	0.71466	0.723752	MK	EW	EW×MK	Y
103	0.747204	0.731527	0.672473	0.668166	0.652389	0.665109	0.661433	0.675552	0.679239	0.677195	0.658217	0.670214	0.672975	0.672891	0.671347	EW	CM	EW×CM	Y
104	0.735842	0.74442	0.678663	0.67162	0.656006	0.665957	0.661891	0.682486	0.685107	0.68326	0.657886	0.676075	0.676521	0.672905	0.674825	CM	EW	EW×CM	Y
106	0.745576	0.755779	0.682176	0.674969	0.66182	0.673985	0.660954	0.68303	0.683814	0.682218	0.66003	0.676982	0.68209	0.679655	0.676783	CM	EW	EW×CM	Y
107	0.779275	0.647089	0.713113	0.711138	0.690301	0.702784	0.695115	0.708061	0.707774	0.708592	0.69359	0.707728	0.712571	0.782771	0.722396	DG	EW	EW×DG	Y
108	0.745677	0.751446	0.686841	0.680589	0.662226	0.672603	0.659655	0.683574	0.680383	0.683217	0.65756	0.675657	0.67919	0.679688	0.679842	CM	EW	EW×CM	Y
109	0.769259	0.656264	0.707261	0.702652	0.688063	0.694915	0.688781	0.702098	0.711063	0.706466	0.683658	0.701112	0.699682	0.703568	0.700337	EW	HJY	EW×HJY	N
110	0.778885	0.639067	0.704989	0.704594	0.689747	0.698293	0.735466	0.70796	0.705953	0.705327	0.735411	0.715393	0.700788	0.70218	0.704482	EW	CXY	EW×CXY	Y
111	0.7817	0.642829	0.70618	0.704056	0.69103	0.699858	0.733066	0.701815	0.699121	0.710542	0.734265	0.715978	0.704655	0.704002	0.703943	EW	ZY	EW×ZY	Y
112	0.74307	0.743126	0.678508	0.676491	0.659829	0.671597	0.665341	0.682444	0.689196	0.683671	0.657751	0.679705	0.679205	0.680157	0.678335	CM	EW	EW×CM	Y
113	0.87321	0.592347	0.664522	0.661863	0.636471	0.655713	0.649116	0.657209	0.659522	0.659125	0.648188	0.662716	0.653993	0.655704	0.655015	EW	RX	EW×RX	N
114	0.777095	0.675395	0.699298	0.696898	0.683088	0.692302	0.679282	0.698528	0.704523	0.7051	0.676163	0.696091	0.695591	0.697461	0.697054	EW	QNX	EW×QNX	N
115	0.773236	0.639364	0.706088	0.710737	0.682534	0.744496	0.68968	0.695947	0.698343	0.699946	0.690088	0.708147	0.735951	0.699822	0.748739	EW	ZMD	EW×ZMD	Y
116	0.749482	0.744871	0.682384	0.678057	0.663337	0.67263	0.660497	0.682408	0.688694	0.686383	0.657068	0.675798	0.682855	0.678664	0.679938	EW	CM	EW×CM	Y
117	0.741136	0.744279	0.678548	0.674582	0.655831	0.669004	0.659088	0.680138	0.679414	0.679613	0.657623	0.674171	0.675573	0.676035	0.675246	CM	EW	EW×CM	Y
118	0.762183	0.634126	0.706929	0.706548	0.783074	0.702096	0.690865	0.708183	0.708891	0.713207	0.688817	0.703526	0.706352	0.707206	0.709298	CH	EW	EW×CH	Y
120	0.790686	0.653256	0.713628	0.708143	0.696661	0.702633	0.699391	0.792873	0.717094	0.71668	0.698692	0.71159	0.708121	0.710055	0.709424	BY	EW	EW×BY	Y
121	0.870327	0.602305	0.666163	0.661465	0.640705	0.657258	0.655643	0.661638	0.661696	0.663316	0.654711	0.666733	0.6615	0.661649	0.664111	EW	TC	EW×TC	N
122	0.776594	0.645059	0.711377	0.716693	0.687921	0.712758	0.698386	0.706153	0.706323	0.706643	0.699078	0.790477	0.7084	0.703171	0.708847	TC	EW	EW×TC	Y
123	0.747167	0.744293	0.678015	0.67401	0.660969	0.668893	0.662252	0.682087	0.68643	0.683934	0.657442	0.67101	0.676724	0.678575	0.676492	EW	CM	EW×CM	Y
124	0.75196	0.746227	0.679353	0.677959	0.657915	0.6694	0.666942	0.681674	0.684208	0.6831	0.663194	0.674377	0.678611	0.679166	0.677189	EW	CM	EW×CM	Y
125	0.731284	0.739469	0.678952	0.674584	0.656058	0.669802	0.663405	0.680336	0.684704	0.678676	0.65766	0.673973	0.674147	0.678569	0.673103	CM	EW	EW×CM	Y
126	0.739883	0.73956	0.677419	0.676942	0.658332	0.668624	0.662703	0.678565	0.681614	0.680124	0.65709	0.669738	0.672274	0.676376	0.671554	EW	CM	EW×CM	Y
127	0.745774	0.761321	0.69058	0.68415	0.669169	0.67484	0.666872	0.687238	0.689589	0.692438	0.661358	0.680929	0.684487	0.684463	0.684099	CM	EW	EW×CM	Y
128	0.770303	0.644242	0.705108	0.703243	0.779058	0.69968	0.693976	0.709811	0.710261	0.708378	0.692764	0.706679	0.70202	0.701037	0.706048	CH	EW	EW×CH	Y
129	0.756622	0.74818	0.68065	0.678385	0.664856	0.672564	0.661164	0.683911	0.689185	0.687153	0.660279	0.678993	0.684017	0.678927	0.675695	EW	CM	EW×CM	Y
130	0.748675	0.758581	0.684181	0.679658	0.665406	0.674722	0.665794	0.682538	0.68482	0.686329	0.663705	0.676358	0.683477	0.683686	0.680784	CM	EW	EW×CM	Y
131	0.735417	0.737729	0.681594	0.676436	0.658679	0.671094	0.664523	0.679878	0.684411	0.683534	0.659895	0.677119	0.677252	0.676685	0.676832	CM	EW	EW×CM	Y
133	0.764575	0.646185	0.704753	0.700867	0.78099	0.698103	0.695411	0.706267	0.708404	0.710013	0.696197	0.704862	0.70348	0.707143	0.701888	CH	EW	EW×CH	Y
134	0.773241	0.650256	0.7178	0.711329	0.691305	0.705177	0.6979	0.709485	0.709862	0.706927	0.695234	0.715772	0.710367	0.715049	0.712679	EW	RX	EW×RX	N
136	0.747121	0.749514	0.686099	0.682828	0.66418	0.673054	0.661856	0.685277	0.687536	0.687121	0.658367	0.679276	0.680029	0.682752	0.682771	CM	EW	EW×CM	Y
137	0.778505	0.64156	0.730241	0.754212	0.695038	0.784058	0.694434	0.705476	0.712237	0.707003	0.692099	0.709412	0.731754	0.711217	0.729681	MK	EW	EW×MK	Y
139	0.78378	0.630814	0.702497	0.701206	0.683535	0.694933	0.730156	0.700799	0.700592	0.703424	0.729772	0.712865	0.698431	0.698895	0.703972	EW	CXY	EW×CXY	Y
141	0.770584	0.675759	0.701231	0.693121	0.681548	0.689289	0.684801	0.70381	0.706953	0.700976	0.682214	0.698548	0.697646	0.695165	0.694016	EW	HJY	EW×HJY	N
142	0.76732	0.63807	0.704171	0.703087	0.779668	0.699034	0.694361	0.702975	0.704235	0.708302	0.692748	0.7028	0.70226	0.702603	0.704187	CH	EW	EW×CH	Y
143	0.788373	0.639857	0.708268	0.70823	0.697131	0.702034	0.736373	0.713133	0.711944	0.71449	0.737332	0.715846	0.706895	0.707886	0.710339	EW	ZY	EW×ZY	Y
145	0.75987	0.746854	0.681536	0.678925	0.659559	0.673633	0.664301	0.679786	0.685788	0.683739	0.660688	0.677229	0.681519	0.679521	0.677803	EW	CM	EW×CM	Y
146	0.742084	0.747003	0.677998	0.67602	0.661925	0.670518	0.666554	0.678162	0.68373	0.682048	0.662429	0.676	0.680176	0.676322	0.677071	CM	EW	EW×CM	Y
147	0.777876	0.645475	0.735118	0.754713	0.697515	0.793214	0.698738	0.706835	0.71207	0.710879	0.696294	0.716949	0.740686	0.714743	0.738041	MK	EW	EW×MK	Y
148	0.777677	0.641718	0.725941	0.743603	0.692802	0.791391	0.70135	0.708712	0.71059	0.707863	0.697227	0.714185	0.732847	0.713949	0.732349	MK	EW	EW×MK	Y
201	0.782036	0.672377	0.705307	0.699031	0.682593	0.695006	0.683035	0.696791	0.706904	0.702963	0.682674	0.697564	0.70008	0.700042	0.698569	EW	HJY	EW×HJY	N
202	0.751412	0.749245	0.683936	0.678066	0.658316	0.673655	0.666232	0.683954	0.688605	0.681709	0.665366	0.677595	0.679866	0.679287	0.676971	EW	CM	EW×CM	Y
203	0.860799	0.604893	0.664261	0.659907	0.642073	0.654364	0.655074	0.66316	0.667446	0.665765	0.653841	0.664211	0.658765	0.661893	0.660105	EW	HJY	EW×HJY	N
204	0.779695	0.647086	0.719865	0.722122	0.693017	0.711187	0.703406	0.708104	0.710389	0.712186	0.697862	0.709241	0.710923	0.789405	0.734331	DG	EW	EW×DG	Y
205	0.774857	0.650199	0.727824	0.740486	0.694477	0.791167	0.692691	0.706327	0.708679	0.705617	0.694908	0.713847	0.744421	0.71557	0.734865	MK	EW	EW×MK	Y
206	0.7441	0.739807	0.685225	0.680038	0.662862	0.671349	0.664192	0.683029	0.68928	0.688326	0.660064	0.67394	0.682101	0.683273	0.677224	EW	CM	EW×CM	Y
208	0.777866	0.651484	0.726957	0.724404	0.693598	0.710985	0.697884	0.707756	0.710807	0.713672	0.693859	0.711874	0.720221	0.790936	0.742786	DG	EW	EW×DG	Y
210	0.746309	0.752924	0.68462	0.678689	0.664477	0.673206	0.665469	0.683952	0.687696	0.685657	0.661574	0.678919	0.683435	0.683198	0.679156	CM	EW	EW×CM	Y
211	0.784997	0.659537	0.728498	0.727429	0.697009	0.715302	0.703089	0.713429	0.715107	0.716129	0.699458	0.713864	0.716463	0.795759	0.73673	DG	EW	EW×DG	Y
212	0.74931	0.746145	0.687565	0.68098	0.66459	0.671613	0.662889	0.684105	0.687365	0.692978	0.659137	0.67559	0.681802	0.680178	0.681026	EW	CM	EW×CM	Y
216	0.776522	0.654585	0.709824	0.706552	0.695902	0.702095	0.702141	0.7951	0.716125	0.714567	0.699432	0.710784	0.706271	0.706188	0.705249	BY	EW	EW×BY	Y
217	0.741468	0.741212	0.680776	0.675542	0.656881	0.672549	0.666799	0.683458	0.689698	0.684964	0.663156	0.678617	0.678154	0.678932	0.675272	EW	CM	EW×CM	Y
218	0.756783	0.752806	0.689386	0.682355	0.668877	0.674748	0.668576	0.685001	0.694926	0.689701	0.665641	0.68046	0.686545	0.684801	0.68292	EW	CM	EW×CM	Y
219	0.77785	0.761238	0.675955	0.670079	0.652402	0.664384	0.653797	0.673492	0.678344	0.675928	0.652087	0.671511	0.674703	0.672129	0.672308	EW	CM	EW×CM	Y
222	0.784965	0.739203	0.700974	0.692992	0.681517	0.691005	0.688452	0.702271	0.702385	0.700752	0.687207	0.696763	0.697014	0.699212	0.697561	EW	CM	EW×CM	Y
223	0.844497	0.596772	0.668098	0.663497	0.643588	0.655729	0.653091	0.664643	0.669392	0.667169	0.65225	0.66706	0.661043	0.65699	0.661608	EW	HJY	EW×HJY	N
226	0.755579	0.7506	0.684915	0.682317	0.663766	0.674254	0.662028	0.683188	0.687428	0.68435	0.658985	0.681695	0.681005	0.678396	0.677003	EW	CM	EW×CM	Y
227	0.851747	0.597554	0.665729	0.662799	0.639688	0.657831	0.653774	0.661399	0.66366	0.66664	0.653067	0.662813	0.661115	0.662158	0.66472	EW	QNX	EW×QNX	N
228	0.744038	0.756656	0.683577	0.677728	0.664475	0.672124	0.663789	0.683107	0.685496	0.689626	0.661595	0.678085	0.680131	0.678223	0.679783	CM	EW	EW×CM	Y
229	0.752509	0.746662	0.68399	0.680434	0.661239	0.671676	0.666308	0.685606	0.687093	0.68676	0.66183	0.67443	0.67801	0.681913	0.677141	EW	CM	EW×CM	Y
230	0.752832	0.751421	0.682931	0.682607	0.663676	0.677565	0.666287	0.686426	0.688401	0.685105	0.663445	0.68217	0.682076	0.680916	0.678418	EW	CM	EW×CM	Y
231	0.772714	0.640839	0.707944	0.702236	0.77832	0.697858	0.693762	0.706307	0.706924	0.711995	0.691628	0.703758	0.699961	0.70323	0.704431	CH	EW	EW×CH	Y
233	0.775335	0.668556	0.705931	0.699907	0.686944	0.693353	0.703437	0.705103	0.706744	0.70963	0.703061	0.705739	0.705493	0.70243	0.702612	EW	QNX	EW×QNX	N
234	0.749287	0.743294	0.68086	0.675888	0.662381	0.669383	0.668697	0.678717	0.684715	0.68382	0.665498	0.679392	0.684501	0.676559	0.678789	EW	CM	EW×CM	Y
235	0.776843	0.637493	0.714219	0.711601	0.688017	0.701337	0.696155	0.702355	0.708495	0.705095	0.690848	0.706473	0.70778	0.782435	0.722762	DG	EW	EW×DG	Y
236	0.771602	0.638238	0.708092	0.704097	0.691628	0.699051	0.696524	0.79089	0.708276	0.709508	0.695808	0.705207	0.707517	0.707119	0.708414	BY	EW	EW×BY	Y
237	0.869989	0.603365	0.665133	0.663645	0.641621	0.656148	0.655259	0.666353	0.669941	0.665942	0.656346	0.66311	0.662615	0.659932	0.661902	EW	HJY	EW×HJY	N
238	0.779093	0.628277	0.707302	0.704255	0.689095	0.699724	0.730738	0.705415	0.706292	0.705686	0.727809	0.715052	0.703302	0.701857	0.702708	EW	CXY	EW×CXY	Y
239	0.741589	0.743906	0.686151	0.684354	0.664976	0.676238	0.668451	0.690575	0.691813	0.691185	0.661875	0.679147	0.684568	0.683831	0.684995	CM	EW	EW×CM	Y
240	0.758177	0.752629	0.687149	0.682762	0.662833	0.67353	0.665848	0.683726	0.691244	0.684005	0.661603	0.680092	0.680263	0.677719	0.678093	EW	CM	EW×CM	Y
241	0.753803	0.747456	0.683958	0.682918	0.664403	0.676236	0.669052	0.686673	0.690516	0.689635	0.664873	0.678076	0.682737	0.682116	0.681652	EW	CM	EW×CM	Y
243	0.864859	0.595599	0.663861	0.659853	0.63697	0.652215	0.652253	0.657641	0.659252	0.659731	0.653168	0.661762	0.658529	0.655897	0.655759	EW	RX	EW×RX	N
244	0.74058	0.736985	0.68057	0.674323	0.652238	0.665419	0.6578	0.677922	0.68144	0.680669	0.656745	0.674424	0.675094	0.674896	0.672544	EW	CM	EW×CM	Y
246	0.748377	0.752585	0.688109	0.683458	0.664409	0.675907	0.66727	0.68357	0.685838	0.690155	0.663897	0.677388	0.684114	0.684663	0.683675	CM	EW	EW×CM	Y
247	0.784779	0.65893	0.712858	0.707669	0.697946	0.702806	0.694247	0.714934	0.71982	0.714174	0.693218	0.706671	0.708896	0.71135	0.711248	EW	HJY	EW×HJY	N
249	0.782449	0.651236	0.710188	0.707135	0.698199	0.70211	0.73825	0.712444	0.714053	0.714513	0.793598	0.717588	0.709754	0.710178	0.709584	ZY	EW	EW×ZY	Y
250	0.747669	0.75157	0.685271	0.681411	0.664759	0.673999	0.666166	0.687681	0.69401	0.690317	0.66245	0.679398	0.683934	0.684958	0.68073	CM	EW	EW×CM	Y
251	0.787377	0.666063	0.705764	0.698386	0.680069	0.693633	0.684661	0.700278	0.703149	0.701855	0.683585	0.697332	0.699296	0.699645	0.694184	EW	RX	EW×RX	N
252	0.73696	0.746886	0.682982	0.677689	0.654091	0.669988	0.661926	0.679477	0.680184	0.681694	0.660454	0.676562	0.676824	0.675715	0.677475	CM	EW	EW×CM	Y
301	0.778728	0.656914	0.704554	0.699431	0.688152	0.689066	0.686902	0.705375	0.707935	0.708261	0.685474	0.69724	0.701205	0.69794	0.697535	EW	QNX	EW×QNX	N
305	0.752955	0.74835	0.68803	0.683781	0.665672	0.676329	0.662826	0.682824	0.68909	0.686694	0.660321	0.678105	0.683391	0.685101	0.685116	EW	CM	EW×CM	Y
306	0.778875	0.635965	0.70433	0.69968	0.685948	0.695906	0.736347	0.703693	0.702154	0.706464	0.732467	0.707921	0.699519	0.700359	0.699784	EW	CXY	EW×CXY	Y
307	0.780275	0.642416	0.708698	0.710453	0.686274	0.742115	0.693672	0.698626	0.700214	0.702096	0.694312	0.710853	0.73387	0.702245	0.75599	EW	ZMD	EW×ZMD	Y
309	0.781457	0.664824	0.708448	0.701153	0.689014	0.695106	0.6873	0.703002	0.711557	0.709685	0.687934	0.702718	0.700584	0.703479	0.701098	EW	HJY	EW×HJY	N
310	0.74223	0.74084	0.681014	0.677287	0.661544	0.673025	0.667656	0.683376	0.691898	0.685059	0.662661	0.681297	0.681828	0.682003	0.683726	EW	CM	EW×CM	Y
311	0.76942	0.641974	0.704627	0.702112	0.786082	0.697333	0.693466	0.710898	0.713349	0.717729	0.690506	0.703813	0.703726	0.70298	0.704614	CH	EW	EW×CH	Y
317	0.745101	0.747347	0.684262	0.676336	0.660817	0.672722	0.661902	0.677482	0.679354	0.686282	0.659133	0.676024	0.678364	0.675402	0.677502	CM	EW	EW×CM	Y
318	0.740176	0.747394	0.685974	0.682842	0.664203	0.674939	0.664284	0.686605	0.686644	0.684809	0.660336	0.679652	0.67962	0.682247	0.677698	CM	EW	EW×CM	Y
319	0.741279	0.749763	0.67891	0.672825	0.658563	0.66965	0.66311	0.677863	0.684276	0.680824	0.658783	0.674995	0.681454	0.680471	0.676509	CM	EW	EW×CM	Y
322	0.78323	0.639374	0.702621	0.697634	0.688168	0.694996	0.733684	0.702237	0.69754	0.704265	0.733351	0.714042	0.700339	0.697597	0.699759	EW	CXY	EW×CXY	Y
323	0.773835	0.680848	0.706598	0.699567	0.685526	0.697051	0.685853	0.70224	0.706426	0.702811	0.682122	0.700339	0.698597	0.701133	0.699	EW	RX	EW×RX	N
324	0.769169	0.645729	0.708532	0.707679	0.778529	0.702289	0.692334	0.707148	0.704785	0.708015	0.688814	0.704189	0.706039	0.706609	0.711374	CH	EW	EW×CH	Y
325	0.776918	0.636208	0.698278	0.699427	0.780288	0.69564	0.691694	0.702157	0.704808	0.705282	0.691979	0.701237	0.700807	0.699687	0.70153	CH	EW	EW×CH	Y
326	0.728166	0.731496	0.677411	0.669127	0.658264	0.664476	0.659826	0.675704	0.680577	0.681789	0.657859	0.672698	0.674504	0.675123	0.674944	CM	EW	EW×CM	Y
327	0.780627	0.644803	0.70628	0.701646	0.699588	0.697981	0.697015	0.712893	0.711341	0.717785	0.696866	0.706599	0.704243	0.706208	0.705531	EW	QNX	EW×QNX	N
328	0.739419	0.740762	0.685794	0.678342	0.657969	0.669522	0.664602	0.680766	0.685718	0.681743	0.661911	0.672121	0.677437	0.678026	0.674567	CM	EW	EW×CM	Y
330	0.753159	0.65443	0.690881	0.685471	0.673304	0.680867	0.680389	0.688542	0.695013	0.697019	0.676691	0.686793	0.69111	0.687972	0.688847	EW	QNX	EW×QNX	N
331	0.771803	0.639908	0.713937	0.715888	0.691815	0.734207	0.696477	0.701988	0.704144	0.709071	0.69798	0.708664	0.73132	0.710152	0.764013	EW	ZMD	EW×ZMD	Y
332	0.743944	0.760439	0.687697	0.683913	0.668507	0.677427	0.668051	0.687896	0.690006	0.6867	0.664314	0.681918	0.683123	0.685456	0.682582	CM	EW	EW×CM	Y
333	0.786968	0.639125	0.709308	0.708836	0.690998	0.703474	0.735649	0.711984	0.709642	0.709746	0.733272	0.715569	0.703669	0.705171	0.704816	EW	CXY	EW×CXY	Y
334	0.747072	0.761755	0.6864	0.679245	0.665729	0.672873	0.664253	0.682448	0.688512	0.689404	0.664368	0.678285	0.68417	0.684902	0.678503	CM	EW	EW×CM	Y
335	0.765385	0.662618	0.702774	0.695701	0.685775	0.687494	0.689216	0.703825	0.707379	0.704888	0.686303	0.694493	0.699553	0.703231	0.700506	EW	HJY	EW×HJY	N
337	0.747576	0.75176	0.685667	0.680872	0.66506	0.673994	0.665235	0.683947	0.688234	0.68644	0.661442	0.679698	0.68175	0.682281	0.679426	CM	EW	EW×CM	Y
338	0.747059	0.740133	0.687132	0.681154	0.662971	0.673981	0.666101	0.686848	0.688314	0.68704	0.661143	0.68277	0.680245	0.684017	0.682352	EW	CM	EW×CM	Y
339	0.74507	0.755701	0.682176	0.677985	0.662271	0.672915	0.662312	0.684278	0.688228	0.685061	0.659918	0.677826	0.684133	0.682513	0.680496	CM	EW	EW×CM	Y
342	0.781708	0.64576	0.713348	0.713191	0.694556	0.745691	0.700358	0.704154	0.711676	0.708073	0.697512	0.715252	0.723955	0.713216	0.758737	EW	ZMD	EW×ZMD	Y
343	0.73696	0.745161	0.680204	0.677318	0.656793	0.671322	0.663071	0.680612	0.68299	0.678995	0.662956	0.676665	0.676992	0.679361	0.676193	CM	EW	EW×CM	Y
401	0.761618	0.631504	0.691516	0.694078	0.767966	0.689185	0.688806	0.698906	0.70095	0.699777	0.689096	0.695378	0.693246	0.690454	0.691931	CH	EW	EW×CH	Y
402	0.777126	0.649197	0.705331	0.700162	0.697328	0.696044	0.696581	0.709381	0.706205	0.714727	0.695459	0.702897	0.705996	0.709526	0.703698	EW	QNX	EW×QNX	N
403	0.754758	0.74744	0.683951	0.680611	0.663374	0.675568	0.661512	0.68386	0.686025	0.68455	0.660241	0.676163	0.680335	0.682211	0.680915	EW	CM	EW×CM	Y
404	0.748363	0.758226	0.688883	0.683172	0.664717	0.677708	0.667263	0.690638	0.690369	0.689265	0.663772	0.68449	0.683239	0.683776	0.685039	CM	EW	EW×CM	Y
405	0.779308	0.642324	0.70368	0.699928	0.689701	0.695581	0.734459	0.704931	0.701878	0.705573	0.734213	0.712558	0.702881	0.703255	0.70507	EW	CXY	EW×CXY	Y
406	0.738262	0.751585	0.680274	0.674666	0.661589	0.668117	0.661961	0.684931	0.683092	0.683928	0.659806	0.675101	0.677206	0.675357	0.676024	CM	EW	EW×CM	Y
407	0.733056	0.756471	0.682002	0.675917	0.663427	0.671668	0.664937	0.680635	0.685293	0.683704	0.661939	0.674636	0.681011	0.680029	0.677248	CM	EW	EW×CM	Y
410	0.778165	0.637331	0.700764	0.695051	0.68443	0.69202	0.789427	0.70291	0.703186	0.699214	0.730617	0.710252	0.696588	0.696373	0.700029	CXY	EW	EW×CXY	Y
411	0.742411	0.747965	0.679299	0.675839	0.661576	0.669047	0.664798	0.683872	0.685197	0.68907	0.659024	0.678909	0.68209	0.677344	0.679293	CM	EW	EW×CM	Y
413	0.747229	0.755577	0.687549	0.683019	0.670362	0.676147	0.665791	0.691719	0.693019	0.690389	0.662959	0.67951	0.685349	0.687482	0.686006	CM	EW	EW×CM	Y
415	0.745275	0.763287	0.690187	0.682336	0.666812	0.677893	0.664978	0.693774	0.693682	0.692623	0.662261	0.680989	0.686446	0.686833	0.684833	CM	EW	EW×CM	Y
416	0.749271	0.748971	0.678768	0.674857	0.655707	0.668314	0.662862	0.677861	0.683063	0.67883	0.658223	0.673433	0.677621	0.678641	0.674652	EW	CM	EW×CM	Y
417	0.751954	0.740027	0.681204	0.677627	0.660528	0.671169	0.662779	0.676759	0.681783	0.680365	0.658428	0.674306	0.676451	0.675055	0.67604	EW	CM	EW×CM	Y
418	0.742509	0.749097	0.682505	0.67782	0.662899	0.673344	0.669189	0.688502	0.689926	0.686678	0.664688	0.680062	0.682637	0.684366	0.682208	CM	EW	EW×CM	Y
420	0.747434	0.746197	0.682381	0.67745	0.661703	0.667934	0.662673	0.68096	0.681787	0.682495	0.660685	0.674647	0.680925	0.679222	0.675721	EW	CM	EW×CM	Y
421	0.745305	0.744645	0.688132	0.683191	0.662307	0.674478	0.665559	0.684068	0.686209	0.689387	0.661893	0.679551	0.683079	0.682339	0.682844	EW	CM	EW×CM	Y
422	0.940166	0.613142	0.678451	0.67482	0.651827	0.667478	0.658997	0.674429	0.678052	0.677279	0.660119	0.674736	0.673446	0.673635	0.673442	EW	RX	EW×RX	N
423	0.749683	0.759327	0.688205	0.681484	0.666269	0.675508	0.663378	0.686165	0.687712	0.687231	0.658837	0.68086	0.683543	0.683368	0.680739	CM	EW	EW×CM	Y
424	0.779618	0.649768	0.714274	0.70762	0.697995	0.705195	0.737951	0.711353	0.710648	0.714613	0.792855	0.720985	0.711272	0.709804	0.712854	ZY	EW	EW×ZY	Y
425	0.735845	0.744697	0.680161	0.674533	0.658148	0.668857	0.660286	0.679995	0.683948	0.678888	0.652742	0.675739	0.674288	0.676171	0.677553	CM	EW	EW×CM	Y
426	0.784668	0.636656	0.707943	0.704121	0.689937	0.700315	0.735035	0.702843	0.699224	0.708673	0.736776	0.714549	0.702977	0.700913	0.705791	EW	ZY	EW×ZY	Y
428	0.760066	0.745668	0.681833	0.680184	0.660029	0.673468	0.664871	0.68753	0.691196	0.685963	0.661669	0.67849	0.680565	0.679991	0.67862	EW	CM	EW×CM	Y
429	0.749437	0.750258	0.675902	0.675179	0.660174	0.669335	0.666091	0.681245	0.680663	0.68571	0.661741	0.674233	0.676109	0.675603	0.676017	CM	EW	EW×CM	Y
431	0.743048	0.742257	0.67812	0.674141	0.655904	0.668767	0.661063	0.680584	0.682009	0.679727	0.657188	0.672456	0.674269	0.673216	0.673156	EW	CM	EW×CM	Y
432	0.739865	0.730785	0.676141	0.672862	0.652317	0.666803	0.662425	0.67942	0.684227	0.679256	0.65658	0.6757	0.673972	0.673252	0.671078	EW	CM	EW×CM	Y
433	0.782758	0.665614	0.705521	0.700735	0.685939	0.697033	0.687948	0.704163	0.709329	0.704914	0.686618	0.700841	0.704105	0.702457	0.701876	EW	HJY	EW×HJY	N
434	0.77129	0.683515	0.697337	0.691383	0.677435	0.687591	0.679294	0.695969	0.699261	0.699419	0.677106	0.69174	0.693371	0.695534	0.690505	EW	QNX	EW×QNX	N
435	0.75176	0.741528	0.679088	0.676865	0.659682	0.671672	0.662719	0.678593	0.681952	0.679912	0.659348	0.674011	0.677763	0.67652	0.674919	EW	CM	EW×CM	Y
436	0.783466	0.671093	0.708556	0.702742	0.686637	0.694051	0.685348	0.701339	0.709632	0.7053	0.683104	0.698248	0.701582	0.702486	0.701156	EW	HJY	EW×HJY	N
437	0.746651	0.742242	0.680164	0.676169	0.659698	0.667144	0.660998	0.681889	0.686156	0.682401	0.658666	0.675118	0.674817	0.678371	0.679814	EW	CM	EW×CM	Y
438	0.773244	0.667838	0.698613	0.693502	0.68074	0.686131	0.68191	0.695449	0.702635	0.703273	0.680208	0.695486	0.694749	0.69658	0.694292	EW	QNX	EW×QNX	N
439	0.750667	0.750084	0.689435	0.682452	0.661686	0.676585	0.663729	0.686744	0.687662	0.688818	0.660694	0.677452	0.682434	0.684495	0.681846	EW	CM	EW×CM	Y
440	0.741876	0.745452	0.680473	0.678137	0.663006	0.673293	0.667047	0.683491	0.688056	0.686408	0.660965	0.679335	0.680858	0.680902	0.680073	CM	EW	EW×CM	Y
441	0.779131	0.652288	0.711975	0.71622	0.692712	0.753771	0.694948	0.704708	0.708767	0.7058	0.697213	0.711944	0.74269	0.709612	0.753696	EW	MK	EW×MK	Y
502	0.740802	0.745311	0.673857	0.67062	0.658506	0.665758	0.660204	0.676159	0.67756	0.681439	0.655312	0.671329	0.675469	0.672789	0.673386	CM	EW	EW×CM	Y
503	0.755078	0.756969	0.691125	0.688336	0.671126	0.680307	0.667986	0.690867	0.694115	0.69204	0.665311	0.684074	0.688855	0.685652	0.687204	CM	EW	EW×CM	Y
504	0.77863	0.651123	0.714624	0.707141	0.696805	0.701666	0.698009	0.792188	0.709511	0.715505	0.696086	0.70743	0.705496	0.710416	0.708344	BY	EW	EW×BY	Y
506	0.748996	0.745642	0.67768	0.67561	0.663841	0.670105	0.665502	0.681592	0.687215	0.683805	0.660081	0.678286	0.68117	0.679069	0.678	EW	CM	EW×CM	Y
507	0.748397	0.74493	0.684436	0.678986	0.66078	0.67282	0.664426	0.689122	0.688842	0.686544	0.661254	0.678545	0.681785	0.681735	0.680208	EW	CM	EW×CM	Y
508	0.771148	0.674983	0.700753	0.691844	0.67743	0.684831	0.683489	0.698258	0.700828	0.701955	0.681414	0.696178	0.695436	0.696292	0.695772	EW	QNX	EW×QNX	N
509	0.743504	0.739222	0.68014	0.669992	0.658416	0.668847	0.662256	0.684714	0.687363	0.680364	0.659838	0.676879	0.675842	0.674743	0.673809	EW	CM	EW×CM	Y
510	0.76997	0.655929	0.715839	0.708591	0.701342	0.704894	0.700584	0.794386	0.719662	0.716516	0.697711	0.713455	0.7097	0.710892	0.711763	BY	EW	EW×BY	Y
511	0.795032	0.723097	0.67778	0.673902	0.655571	0.666842	0.658468	0.67646	0.679539	0.679753	0.658454	0.672991	0.67582	0.673761	0.67244	EW	CM	EW×CM	Y
513	0.743951	0.754312	0.679675	0.671945	0.657504	0.667084	0.660098	0.679014	0.680374	0.679996	0.659472	0.673312	0.6778	0.674587	0.674025	CM	EW	EW×CM	Y
515	0.7687	0.636985	0.710595	0.705311	0.69299	0.700776	0.701618	0.789153	0.714848	0.709818	0.695413	0.708183	0.703617	0.706739	0.707707	BY	EW	EW×BY	Y
517	0.744651	0.755527	0.68178	0.67549	0.661697	0.670403	0.660927	0.685929	0.688777	0.680654	0.657424	0.676672	0.677987	0.677865	0.675666	CM	EW	EW×CM	Y
519	0.748978	0.754398	0.688723	0.68169	0.664984	0.676734	0.666439	0.687917	0.69089	0.689492	0.663017	0.679047	0.687092	0.688126	0.682463	CM	EW	EW×CM	Y
520	0.77109	0.648529	0.701881	0.698255	0.691208	0.693483	0.689619	0.703523	0.707839	0.710644	0.687841	0.699486	0.704618	0.706835	0.701283	EW	QNX	EW×QNX	N
521	0.745117	0.758648	0.681432	0.677297	0.662093	0.673436	0.665	0.683608	0.685495	0.68412	0.662699	0.678586	0.684102	0.67979	0.676596	CM	EW	EW×CM	Y
522	0.757653	0.635169	0.701079	0.699598	0.776964	0.696477	0.690862	0.702868	0.703584	0.705601	0.687938	0.702253	0.700499	0.701301	0.703821	CH	EW	EW×CH	Y
525	0.74865	0.748715	0.68793	0.682363	0.665056	0.676441	0.665556	0.688682	0.692871	0.687633	0.659447	0.680025	0.683263	0.687294	0.681873	CM	EW	EW×CM	Y
526	0.753233	0.754629	0.682384	0.679616	0.662398	0.670842	0.663597	0.682876	0.686927	0.686424	0.659783	0.678953	0.682613	0.681498	0.678196	CM	EW	EW×CM	Y
527	0.754785	0.745559	0.683866	0.681888	0.664427	0.675486	0.662895	0.682866	0.686305	0.686278	0.660018	0.679364	0.680495	0.679857	0.679256	EW	CM	EW×CM	Y
528	0.78512	0.650445	0.722049	0.721382	0.696894	0.712292	0.700263	0.712492	0.714926	0.715713	0.698466	0.720586	0.714495	0.716401	0.723868	EW	ZMD	EW×ZMD	Y
529	0.767007	0.64663	0.706286	0.703618	0.782975	0.699394	0.691716	0.706841	0.707298	0.711574	0.689189	0.704699	0.704425	0.706634	0.705924	CH	EW	EW×CH	Y
530	0.752566	0.747233	0.682682	0.679689	0.660287	0.673069	0.664236	0.685261	0.688363	0.685642	0.662308	0.676205	0.683692	0.68398	0.683192	EW	CM	EW×CM	Y
531	0.774021	0.665536	0.700263	0.697136	0.679497	0.69041	0.689596	0.698346	0.704334	0.705517	0.686379	0.698944	0.696429	0.698818	0.694499	EW	QNX	EW×QNX	N
532	0.746661	0.753312	0.685033	0.682041	0.666349	0.677289	0.666558	0.686619	0.689449	0.690393	0.665212	0.679253	0.684164	0.685435	0.684191	CM	EW	EW×CM	Y
533	0.779989	0.673433	0.69816	0.694775	0.678624	0.689877	0.682989	0.696866	0.701094	0.699005	0.683825	0.695709	0.693879	0.695635	0.693267	EW	HJY	EW×HJY	N
534	0.78494	0.640394	0.719936	0.734857	0.689851	0.727148	0.69717	0.709637	0.71232	0.707343	0.697264	0.712978	0.722353	0.712748	0.720739	EW	TGY	EW×TGY	Y
535	0.781642	0.648089	0.725052	0.722125	0.697814	0.709291	0.6983	0.713571	0.715207	0.715542	0.697204	0.709105	0.719491	0.794563	0.735202	DG	EW	EW×DG	Y
538	0.741091	0.750587	0.679825	0.676378	0.664777	0.669782	0.66527	0.684028	0.690794	0.687316	0.662882	0.677685	0.679056	0.676689	0.676576	CM	EW	EW×CM	Y
540	0.782287	0.637342	0.713932	0.708283	0.696084	0.703198	0.732379	0.707052	0.709509	0.710815	0.733781	0.71763	0.708805	0.709323	0.709351	EW	ZY	EW×ZY	Y
541	0.766878	0.744562	0.674443	0.673424	0.653563	0.668112	0.661536	0.681334	0.684781	0.677933	0.660003	0.673651	0.674924	0.672926	0.667724	EW	CM	EW×CM	Y
601	0.743175	0.758135	0.6842	0.678444	0.658718	0.67068	0.662867	0.677144	0.68032	0.683287	0.660319	0.674158	0.679141	0.677	0.678026	CM	EW	EW×CM	Y
602	0.744606	0.750253	0.683065	0.679058	0.663117	0.672703	0.664507	0.681069	0.68483	0.685155	0.661138	0.680672	0.681863	0.685634	0.681656	CM	EW	EW×CM	Y
604	0.785509	0.638026	0.716034	0.712323	0.692417	0.706325	0.697933	0.709261	0.711711	0.712617	0.694601	0.708184	0.71053	0.783234	0.72191	EW	DG	EW×DG	Y
605	0.789149	0.656169	0.710107	0.705691	0.701246	0.702903	0.70043	0.716833	0.719171	0.720646	0.699622	0.709427	0.7122	0.710261	0.710782	EW	QNX	EW×QNX	Y
606	0.741672	0.739058	0.680422	0.675972	0.657837	0.665255	0.66437	0.682326	0.683664	0.682453	0.659818	0.672731	0.676526	0.678751	0.674968	EW	CM	EW×CM	Y
607	0.779712	0.637644	0.710754	0.712029	0.689632	0.743392	0.692495	0.703037	0.705083	0.704504	0.693838	0.705451	0.724552	0.707117	0.745502	EW	ZMD	EW×ZMD	Y
608	0.753124	0.747186	0.683528	0.678466	0.660799	0.675305	0.666727	0.680549	0.68372	0.683529	0.66711	0.680316	0.682595	0.680791	0.681077	EW	CM	EW×CM	Y
609	0.753755	0.75472	0.686601	0.682563	0.668737	0.67612	0.664017	0.686753	0.691155	0.690201	0.65934	0.681195	0.684474	0.683181	0.682414	CM	EW	EW×CM	Y
610	0.777827	0.641282	0.70865	0.703724	0.691714	0.700225	0.735072	0.706336	0.705159	0.707395	0.735117	0.717425	0.706595	0.702896	0.705424	EW	ZY	EW×ZY	Y
611	0.772314	0.645984	0.703519	0.702449	0.785278	0.69882	0.691971	0.710357	0.708354	0.71139	0.690805	0.701067	0.705922	0.702815	0.70848	CH	EW	EW×CH	Y
614	0.733543	0.73479	0.673132	0.670334	0.64999	0.666809	0.659826	0.679116	0.680324	0.673586	0.656632	0.672923	0.673698	0.667757	0.671218	CM	EW	EW×CM	Y
619	0.787269	0.648773	0.711399	0.708346	0.701336	0.705573	0.695512	0.714453	0.716761	0.719413	0.697031	0.711035	0.710553	0.711955	0.708993	EW	QNX	EW×QNX	N
620	0.819581	0.668054	0.706889	0.701111	0.749185	0.696727	0.681287	0.70638	0.705649	0.708044	0.682254	0.699882	0.705137	0.706155	0.704273	EW	CH	EW×CH	Y
621	0.738748	0.754384	0.688227	0.679055	0.661159	0.672956	0.663831	0.680539	0.689006	0.683653	0.659048	0.680022	0.680461	0.683338	0.680588	CM	EW	EW×CM	Y
623	0.783573	0.660813	0.705893	0.697744	0.685173	0.695263	0.684606	0.704165	0.708887	0.705587	0.681899	0.699194	0.699845	0.697485	0.698933	EW	HJY	EW×HJY	N
624	0.786817	0.664324	0.713599	0.711855	0.701791	0.702064	0.703527	0.717056	0.716913	0.799453	0.699253	0.714525	0.713716	0.716651	0.708404	QNX	EW	EW×QNX	Y
625	0.746486	0.744247	0.678778	0.675225	0.656681	0.668953	0.66409	0.680178	0.684428	0.681664	0.663611	0.674957	0.678516	0.677449	0.672642	EW	CM	EW×CM	Y
627	0.780216	0.654212	0.723596	0.722758	0.692173	0.711701	0.699986	0.707871	0.714173	0.713394	0.69623	0.711943	0.718036	0.792573	0.733716	DG	EW	EW×DG	Y
628	0.77807	0.647629	0.703725	0.700482	0.776032	0.698094	0.693465	0.707627	0.707095	0.713402	0.690999	0.70306	0.701791	0.703629	0.706658	EW	CH	EW×CH	Y
629	0.862377	0.596566	0.671356	0.664539	0.645075	0.660989	0.654871	0.667001	0.66834	0.669325	0.652995	0.666218	0.665024	0.664408	0.66711	EW	RX	EW×RX	N
630	0.738856	0.742766	0.676932	0.67274	0.658155	0.669208	0.661336	0.680238	0.681248	0.680547	0.657768	0.670938	0.67801	0.671574	0.670263	CM	EW	EW×CM	Y
631	0.741941	0.737858	0.68096	0.678027	0.662558	0.672145	0.664881	0.681066	0.685464	0.685559	0.661727	0.672704	0.680912	0.677852	0.677939	EW	CM	EW×CM	Y
633	0.751002	0.756278	0.680889	0.677136	0.664236	0.674927	0.663749	0.686394	0.691261	0.681962	0.662429	0.678452	0.680183	0.681276	0.679189	CM	EW	EW×CM	Y
634	0.74516	0.747989	0.683116	0.6761	0.657603	0.670048	0.660525	0.67477	0.677124	0.681839	0.65774	0.674925	0.673987	0.672817	0.674526	CM	EW	EW×CM	Y
635	0.752402	0.760945	0.683754	0.680282	0.661836	0.676327	0.663935	0.687958	0.686191	0.687333	0.66139	0.680166	0.6817	0.679872	0.680438	CM	EW	EW×CM	Y
636	0.790427	0.655962	0.711993	0.703497	0.690764	0.699103	0.688731	0.710283	0.706587	0.713779	0.687937	0.707448	0.707521	0.707535	0.708462	EW	QNX	EW×QNX	N
638	0.780365	0.644038	0.70996	0.705805	0.692339	0.703687	0.793603	0.707511	0.707553	0.70897	0.736759	0.717764	0.704579	0.707183	0.709932	CXY	EW	EW×CXY	Y
639	0.747988	0.753956	0.688577	0.683896	0.668968	0.674363	0.667094	0.688286	0.689458	0.693987	0.661952	0.680904	0.685655	0.687202	0.681176	CM	EW	EW×CM	Y
640	0.744315	0.757208	0.688544	0.683783	0.668833	0.676468	0.664945	0.688908	0.693657	0.688185	0.661399	0.681169	0.683902	0.683257	0.680871	CM	EW	EW×CM	Y
641	0.745972	0.746753	0.68227	0.677744	0.657621	0.667423	0.66144	0.678864	0.680799	0.685432	0.656872	0.672026	0.676385	0.679201	0.677444	CM	EW	EW×CM	Y
701	0.73806	0.740739	0.683748	0.675792	0.660792	0.668172	0.660973	0.682992	0.686005	0.686502	0.658369	0.674294	0.678102	0.680493	0.676091	CM	EW	EW×CM	Y
702	0.735271	0.75153	0.681935	0.67736	0.659299	0.673474	0.664141	0.678902	0.680887	0.683358	0.661523	0.674401	0.678668	0.681935	0.67833	CM	EW	EW×CM	Y
703	0.76989	0.629678	0.702391	0.700847	0.77739	0.696291	0.69139	0.704256	0.702784	0.706568	0.68894	0.703102	0.702111	0.702069	0.706548	CH	EW	EW×CH	Y
704	0.746233	0.7466	0.682993	0.68148	0.661411	0.676592	0.663118	0.681222	0.681859	0.683402	0.660221	0.679138	0.679836	0.678245	0.679307	CM	EW	EW×CM	Y
705	0.748547	0.753541	0.686494	0.682057	0.662919	0.67477	0.664481	0.689489	0.689255	0.690268	0.659319	0.677064	0.684729	0.68753	0.68038	CM	EW	EW×CM	Y
706	0.778841	0.67528	0.697692	0.689311	0.679916	0.687843	0.679044	0.696477	0.704315	0.7027	0.67808	0.695437	0.697967	0.694469	0.693992	EW	HJY	EW×HJY	N
707	0.740842	0.750071	0.682524	0.679966	0.659619	0.672202	0.663628	0.680862	0.683216	0.684273	0.660821	0.677655	0.681544	0.682389	0.68022	CM	EW	EW×CM	Y
708	0.782638	0.730296	0.69087	0.687879	0.728677	0.685265	0.66785	0.691457	0.692668	0.692933	0.668095	0.683044	0.69035	0.692652	0.690133	EW	CM	EW×CM	Y
709	0.773769	0.647303	0.709835	0.700163	0.693709	0.699161	0.735947	0.709372	0.710264	0.709417	0.732333	0.718033	0.705293	0.704548	0.706894	EW	CXY	EW×CXY	Y
710	0.780995	0.645974	0.70474	0.701316	0.689185	0.697366	0.731331	0.705258	0.704463	0.707218	0.732836	0.716403	0.701713	0.706013	0.706004	EW	ZY	EW×ZY	Y
711	0.767913	0.678725	0.706267	0.702042	0.687967	0.695824	0.687816	0.704944	0.710407	0.706076	0.683417	0.700731	0.699022	0.702008	0.698617	EW	HJY	EW×HJY	N
712	0.771714	0.646832	0.703898	0.700534	0.780944	0.698148	0.686972	0.708113	0.707965	0.706161	0.691112	0.699389	0.704153	0.700886	0.703514	CH	EW	EW×CH	Y
713	0.745826	0.739248	0.680755	0.676954	0.656085	0.670085	0.665003	0.677523	0.683516	0.679971	0.661705	0.676696	0.67946	0.678295	0.674777	EW	CM	EW×CM	Y
714	0.78155	0.641705	0.712133	0.709973	0.694403	0.702151	0.732833	0.709141	0.709667	0.712135	0.731923	0.715582	0.708184	0.711367	0.706937	EW	CXY	EW×CXY	Y
715	0.754574	0.753736	0.686475	0.681954	0.666425	0.677437	0.665332	0.687909	0.690006	0.690958	0.665392	0.678918	0.684653	0.685189	0.67944	EW	CM	EW×CM	Y
718	0.747098	0.759544	0.68657	0.677643	0.667046	0.673763	0.662289	0.682817	0.682837	0.684971	0.661671	0.678914	0.684545	0.681482	0.682585	CM	EW	EW×CM	Y
719	0.770669	0.63913	0.726359	0.754183	0.69375	0.788839	0.698538	0.705575	0.708472	0.704747	0.698148	0.717313	0.732119	0.712416	0.729523	MK	EW	EW×MK	Y
720	0.746813	0.747871	0.683147	0.681285	0.66496	0.674035	0.666123	0.681584	0.686595	0.689594	0.663634	0.678918	0.68644	0.684471	0.679021	CM	EW	EW×CM	Y
721	0.767261	0.649937	0.712347	0.708247	0.783616	0.705164	0.690061	0.709917	0.710492	0.711178	0.690708	0.707996	0.708827	0.706028	0.708889	CH	EW	EW×CH	Y
722	0.744623	0.748168	0.679287	0.672823	0.658487	0.670834	0.659539	0.678753	0.680164	0.682074	0.657386	0.673442	0.678603	0.676097	0.674677	CM	EW	EW×CM	Y
723	0.778561	0.643713	0.707116	0.705806	0.69593	0.702162	0.738911	0.714465	0.710569	0.716226	0.734381	0.718939	0.705473	0.706571	0.711875	EW	CXY	EW×CXY	Y
725	0.785255	0.654852	0.719105	0.709022	0.698907	0.707076	0.699871	0.798878	0.719414	0.720809	0.696864	0.712413	0.713414	0.713403	0.715446	BY	EW	EW×BY	Y
727	0.744333	0.7457	0.680236	0.673995	0.661072	0.670449	0.665256	0.679945	0.682321	0.6868	0.661994	0.672859	0.678182	0.677824	0.677539	CM	EW	EW×CM	Y
728	0.765376	0.638296	0.698337	0.696605	0.778695	0.693467	0.688725	0.702519	0.70391	0.705692	0.690191	0.702167	0.697793	0.696928	0.701152	CH	EW	EW×CH	Y
729	0.771457	0.638316	0.701035	0.699801	0.779416	0.695265	0.693066	0.708201	0.7058	0.712423	0.689832	0.697824	0.702748	0.70193	0.705703	CH	EW	EW×CH	Y
730	0.737922	0.738797	0.678326	0.672875	0.657267	0.670189	0.665009	0.674412	0.680192	0.678868	0.661563	0.676394	0.676473	0.675894	0.672019	CM	EW	EW×CM	Y
731	0.873391	0.607676	0.675233	0.668119	0.648104	0.66166	0.655148	0.667831	0.671361	0.671965	0.654144	0.668952	0.667414	0.669693	0.669344	EW	RX	EW×RX	N
732	0.785433	0.654463	0.718633	0.712808	0.692546	0.707816	0.700468	0.708521	0.711847	0.713395	0.696349	0.711078	0.710136	0.790417	0.731664	DG	EW	EW×DG	Y
734	0.777248	0.641569	0.710012	0.707331	0.784687	0.703847	0.696939	0.713076	0.716329	0.716091	0.693803	0.70508	0.709362	0.710395	0.708521	CH	EW	EW×CH	Y
735	0.78132	0.648935	0.710472	0.704736	0.694646	0.701012	0.789672	0.710085	0.709328	0.713147	0.73459	0.718389	0.707554	0.709798	0.712584	CXY	EW	EW×CXY	Y
736	0.745835	0.747738	0.684984	0.67918	0.663443	0.672502	0.66235	0.683855	0.689152	0.687393	0.658487	0.677951	0.681343	0.678958	0.677104	CM	EW	EW×CM	Y
738	0.748686	0.749913	0.684202	0.677127	0.665864	0.671226	0.66355	0.684347	0.688895	0.68732	0.660493	0.679925	0.67959	0.681361	0.67925	CM	EW	EW×CM	Y
739	0.782503	0.723328	0.68901	0.684223	0.66779	0.678764	0.667709	0.686548	0.690976	0.689784	0.664756	0.684463	0.686156	0.684834	0.68342	EW	CM	EW×CM	Y
801	0.757659	0.749073	0.686171	0.681431	0.666543	0.672624	0.666441	0.686025	0.689946	0.689552	0.66204	0.678978	0.687896	0.685504	0.681494	EW	CM	EW×CM	Y
803	0.747147	0.744184	0.67936	0.674954	0.65855	0.668723	0.664876	0.682521	0.685283	0.682485	0.661326	0.673483	0.679014	0.676861	0.678791	EW	CM	EW×CM	Y
804	0.765964	0.74942	0.687244	0.685077	0.668619	0.678205	0.668665	0.689162	0.691303	0.694871	0.668009	0.681828	0.687869	0.686514	0.686281	EW	CM	EW×CM	Y
805	0.778919	0.655266	0.71364	0.706776	0.696049	0.698958	0.695669	0.710252	0.796602	0.713529	0.691767	0.705203	0.706449	0.713122	0.709137	HJY	EW	EW×HJY	Y
806	0.783054	0.638241	0.703361	0.700825	0.687788	0.696638	0.734155	0.705128	0.703368	0.703608	0.73532	0.714266	0.700755	0.697465	0.699684	EW	ZY	EW×ZY	Y
807	0.751143	0.753118	0.680624	0.677181	0.661471	0.671713	0.664685	0.68576	0.689476	0.684678	0.662255	0.677783	0.678627	0.677862	0.676457	CM	EW	EW×CM	Y
808	0.747567	0.756083	0.686093	0.68314	0.664137	0.678164	0.66789	0.68945	0.688694	0.68454	0.666488	0.683213	0.683721	0.685786	0.68263	CM	EW	EW×CM	Y
809	0.779501	0.637472	0.704388	0.70202	0.689873	0.696782	0.731692	0.707137	0.705854	0.708734	0.733633	0.71386	0.703494	0.70349	0.704484	EW	ZY	EW×ZY	Y
810	0.744919	0.750061	0.689019	0.681633	0.665374	0.672309	0.666403	0.685122	0.687726	0.693708	0.661404	0.678887	0.683817	0.684178	0.684078	CM	EW	EW×CM	Y
811	0.758611	0.741038	0.687847	0.682355	0.670233	0.680502	0.669176	0.705376	0.692419	0.693016	0.666999	0.684696	0.686895	0.685542	0.684912	EW	CM	EW×CM	Y
812	0.780074	0.650486	0.730994	0.748423	0.691028	0.787708	0.694463	0.706321	0.70798	0.709373	0.69326	0.71188	0.733322	0.708702	0.728891	MK	EW	EW×MK	Y
813	0.735629	0.740203	0.676698	0.670824	0.657838	0.666325	0.660309	0.67519	0.676267	0.679592	0.658666	0.672388	0.674543	0.674414	0.675022	CM	EW	EW×CM	Y
815	0.780803	0.672648	0.706554	0.698468	0.69003	0.69539	0.691861	0.704318	0.704879	0.707659	0.689429	0.703011	0.705602	0.705024	0.705953	EW	QNX	EW×QNX	N
817	0.7841	0.667433	0.715909	0.706659	0.69456	0.703222	0.691839	0.715691	0.715078	0.71645	0.692348	0.707554	0.709931	0.712949	0.71046	EW	QNX	EW×QNX	N
819	0.780532	0.639176	0.709517	0.703977	0.687194	0.698996	0.733019	0.703873	0.703875	0.705757	0.731656	0.718166	0.704216	0.701793	0.703039	EW	CXY	EW×CXY	Y
820	0.77309	0.642224	0.700306	0.697081	0.775915	0.69312	0.687926	0.703125	0.700564	0.704789	0.689047	0.699177	0.7009	0.699481	0.702415	CH	EW	EW×CH	Y
822	0.745452	0.749422	0.680341	0.676775	0.657782	0.669397	0.663406	0.684045	0.686468	0.683493	0.659037	0.677058	0.680338	0.677615	0.67593	CM	EW	EW×CM	Y
823	0.782949	0.654135	0.721565	0.71776	0.694349	0.708551	0.696212	0.704993	0.708171	0.712423	0.693184	0.708384	0.713164	0.787609	0.729395	DG	EW	EW×DG	Y
824	0.776914	0.64443	0.728728	0.754673	0.690119	0.787951	0.695706	0.704935	0.711151	0.704713	0.690982	0.711958	0.721638	0.710036	0.715173	MK	EW	EW×MK	Y
825	0.748755	0.755852	0.685109	0.680935	0.663173	0.673519	0.664233	0.686471	0.688505	0.689933	0.65974	0.676868	0.681962	0.687134	0.684931	CM	EW	EW×CM	Y
826	0.753973	0.733856	0.674278	0.67081	0.653318	0.666182	0.662532	0.676721	0.680909	0.675031	0.659176	0.671963	0.676139	0.671607	0.673889	EW	CM	EW×CM	Y
830	0.74585	0.743012	0.677823	0.672864	0.656586	0.670332	0.665855	0.679472	0.68188	0.684445	0.662678	0.675792	0.680592	0.677557	0.67801	EW	CM	EW×CM	Y
831	0.776139	0.650281	0.729729	0.757473	0.694882	0.789421	0.694693	0.705562	0.707408	0.707591	0.692469	0.714606	0.725215	0.711402	0.721135	MK	EW	EW×MK	Y
833	0.749185	0.755851	0.685911	0.684094	0.669818	0.677159	0.668934	0.687729	0.690482	0.692698	0.662676	0.682732	0.685859	0.683673	0.68673	CM	EW	EW×CM	Y
835	0.779465	0.670854	0.705388	0.698524	0.68328	0.693867	0.683762	0.7026	0.708221	0.705214	0.68105	0.698228	0.698312	0.702372	0.698685	EW	HJY	EW×HJY	N
836	0.737807	0.737111	0.676563	0.672857	0.655182	0.669015	0.661289	0.676493	0.680781	0.680503	0.658516	0.674806	0.67799	0.672937	0.672109	EW	CM	EW×CM	Y
837	0.742625	0.749488	0.681017	0.679685	0.660433	0.672599	0.66085	0.681769	0.680522	0.684109	0.658794	0.673488	0.680082	0.677252	0.676669	CM	EW	EW×CM	Y
839	0.747341	0.746927	0.688084	0.680096	0.664123	0.674099	0.660465	0.68445	0.685995	0.688917	0.657048	0.678234	0.68103	0.684339	0.684871	EW	CM	EW×CM	Y
840	0.784074	0.649907	0.710518	0.708305	0.695953	0.703757	0.733099	0.7101	0.706342	0.711816	0.732846	0.720607	0.705892	0.706677	0.709035	EW	CXY	EW×CXY	Y
901	0.785823	0.65115	0.7059	0.697219	0.689989	0.69278	0.690098	0.708332	0.70499	0.710749	0.686651	0.696927	0.69878	0.700193	0.699186	EW	QNX	EW×QNX	N
902	0.749468	0.742488	0.679964	0.677518	0.657983	0.671208	0.663715	0.683546	0.685618	0.683603	0.66132	0.675619	0.679004	0.677133	0.674899	EW	CM	EW×CM	Y
903	0.783726	0.630561	0.701585	0.700654	0.687011	0.697836	0.704678	0.703848	0.700884	0.705865	0.70294	0.706177	0.705468	0.701973	0.706178	EW	ZMD	EW×ZMD	N
904	0.738251	0.739461	0.677797	0.673277	0.65585	0.667025	0.660674	0.678525	0.680665	0.676445	0.659017	0.670179	0.675807	0.674701	0.670462	CM	EW	EW×CM	Y
905	0.787173	0.643531	0.714377	0.710279	0.698847	0.703042	0.73136	0.714564	0.713228	0.715875	0.729217	0.719694	0.709904	0.712733	0.711868	EW	CXY	EW×CXY	Y
906	0.751969	0.749849	0.681271	0.67626	0.657087	0.671671	0.656791	0.680253	0.683156	0.684552	0.656299	0.671592	0.677612	0.67397	0.674124	EW	CM	EW×CM	Y
907	0.768941	0.643981	0.700898	0.699947	0.776885	0.696593	0.691936	0.702066	0.699966	0.706923	0.692079	0.69878	0.701706	0.701469	0.704476	CH	EW	EW×CH	Y
908	0.752286	0.634865	0.705902	0.699348	0.772431	0.69256	0.689886	0.700055	0.701866	0.707162	0.688982	0.702321	0.699516	0.701855	0.702317	CH	EW	EW×CH	Y
909	0.783854	0.644045	0.710495	0.707688	0.700094	0.703996	0.698465	0.711324	0.71037	0.716741	0.698313	0.708352	0.712599	0.71003	0.710114	EW	QNX	EW×QNX	N
910	0.865358	0.596736	0.666106	0.665309	0.643292	0.65896	0.653709	0.66353	0.664854	0.666668	0.652563	0.664439	0.661676	0.661865	0.664298	EW	QNX	EW×QNX	N
911	0.737774	0.740625	0.674259	0.671292	0.65677	0.667355	0.660123	0.679755	0.677659	0.678674	0.656079	0.672493	0.672361	0.673328	0.671966	CM	EW	EW×CM	Y
912	0.740583	0.743345	0.682416	0.678022	0.660132	0.67371	0.660833	0.68345	0.685281	0.684298	0.657601	0.675373	0.678209	0.678323	0.681158	CM	EW	EW×CM	Y
913	0.76012	0.632464	0.701689	0.702147	0.775872	0.6944	0.691327	0.701894	0.702694	0.707652	0.689578	0.695565	0.695378	0.700876	0.700309	CH	EW	EW×CH	Y
916	0.78054	0.665201	0.700135	0.697327	0.67938	0.691976	0.678369	0.699465	0.701102	0.700233	0.676897	0.699191	0.695927	0.697092	0.695442	EW	HJY	EW×HJY	N
917	0.752119	0.75307	0.688808	0.682009	0.666523	0.675203	0.664494	0.684833	0.685312	0.690182	0.660405	0.679088	0.684441	0.683511	0.682769	CM	EW	EW×CM	Y
921	0.780177	0.652068	0.725527	0.712707	0.694811	0.705096	0.694847	0.711391	0.713899	0.718822	0.690303	0.708185	0.710256	0.792205	0.721721	DG	EW	EW×DG	Y
922	0.765972	0.634567	0.699356	0.698127	0.77911	0.694211	0.693459	0.704434	0.709901	0.708634	0.694297	0.700261	0.699452	0.698277	0.700374	CH	EW	EW×CH	Y
923	0.745477	0.757612	0.681986	0.67873	0.668304	0.67546	0.671387	0.687552	0.690114	0.687531	0.663815	0.677911	0.686282	0.684036	0.681946	CM	EW	EW×CM	Y
1002	0.753372	0.741839	0.680103	0.677685	0.65757	0.668682	0.663338	0.678935	0.682318	0.681159	0.658024	0.672795	0.675377	0.676996	0.673556	EW	CM	EW×CM	Y
1003	0.740985	0.755041	0.678536	0.672565	0.660762	0.665321	0.65795	0.674238	0.679682	0.68081	0.655708	0.671435	0.672665	0.6726	0.672613	CM	EW	EW×CM	Y
1004	0.783188	0.634141	0.709192	0.706619	0.690344	0.701216	0.736477	0.706059	0.706	0.711296	0.734962	0.715891	0.705457	0.708087	0.707966	EW	CXY	EW×CXY	Y
1005	0.763596	0.665665	0.699447	0.692649	0.681297	0.688519	0.689633	0.700212	0.704758	0.705897	0.687015	0.695052	0.699592	0.697542	0.698278	EW	QNX	EW×QNX	N
1007	0.748288	0.745105	0.685152	0.680055	0.664837	0.672522	0.659722	0.681837	0.686852	0.684897	0.656463	0.676635	0.682683	0.681152	0.679915	EW	CM	EW×CM	Y
1034	0.760814	0.630155	0.697661	0.695448	0.679265	0.691487	0.730088	0.694024	0.694332	0.7025	0.726633	0.710436	0.693555	0.695276	0.695642	EW	CXY	EW×CXY	Y
1035	0.775626	0.649161	0.717435	0.711252	0.690314	0.702754	0.694222	0.70331	0.708787	0.708016	0.69235	0.708268	0.708397	0.789908	0.722901	DG	EW	EW×DG	Y
1037	0.763839	0.62579	0.694589	0.692353	0.774376	0.689681	0.691056	0.69819	0.700912	0.703324	0.687644	0.695604	0.696541	0.694156	0.696304	CH	EW	EW×CH	Y
1038	0.747476	0.749358	0.687859	0.682702	0.663631	0.675061	0.664581	0.687827	0.687647	0.689983	0.662317	0.677186	0.683504	0.684879	0.683039	CM	EW	EW×CM	Y
1039	0.762783	0.634696	0.696654	0.69748	0.772835	0.692006	0.695037	0.702465	0.70351	0.702475	0.693301	0.701567	0.699483	0.698622	0.699854	CH	EW	EW×CH	Y
1040	0.7768	0.635744	0.708272	0.704062	0.690552	0.69977	0.736585	0.710247	0.707109	0.709141	0.735723	0.716345	0.702709	0.70661	0.703211	EW	CXY	EW×CXY	Y
1101	0.760886	0.631767	0.699554	0.698616	0.775608	0.693073	0.69052	0.701705	0.700882	0.704965	0.691449	0.697449	0.701704	0.700336	0.700318	CH	EW	EW×CH	Y
1102	0.740613	0.739799	0.675794	0.670896	0.656901	0.66494	0.661896	0.675822	0.678841	0.678565	0.660153	0.673571	0.67358	0.671086	0.672545	EW	CM	EW×CM	Y
1103	0.77304	0.648818	0.707666	0.705175	0.693654	0.698927	0.698523	0.791184	0.714325	0.712368	0.69679	0.707646	0.706368	0.707102	0.706986	BY	EW	EW×BY	Y
1104	0.783396	0.646421	0.71394	0.710198	0.701762	0.706925	0.699695	0.719542	0.715719	0.720727	0.698879	0.711725	0.711975	0.712087	0.706998	EW	QNX	EW×QNX	Y
1105	0.750398	0.755023	0.685608	0.680185	0.660128	0.676938	0.663064	0.687315	0.690222	0.682661	0.662449	0.675253	0.682325	0.680742	0.680295	CM	EW	EW×CM	Y
1106	0.746804	0.74786	0.687429	0.682195	0.664214	0.675546	0.662008	0.682676	0.688361	0.688658	0.659592	0.67848	0.684421	0.684616	0.679149	CM	EW	EW×CM	Y
1107	0.734634	0.742996	0.679277	0.674758	0.658718	0.667316	0.664527	0.679135	0.681817	0.67989	0.657632	0.674047	0.675714	0.676012	0.673199	CM	EW	EW×CM	Y
1108	0.735238	0.749638	0.680703	0.67412	0.661473	0.670208	0.663445	0.680074	0.682282	0.684311	0.65912	0.676834	0.677534	0.68214	0.675472	CM	EW	EW×CM	Y
1110	0.776927	0.660119	0.71475	0.70712	0.702575	0.700268	0.696646	0.716972	0.716449	0.71884	0.695695	0.709938	0.708343	0.712746	0.707898	EW	QNX	EW×QNX	N
1113	0.741887	0.744511	0.680535	0.676221	0.657316	0.669484	0.666747	0.681454	0.68369	0.680126	0.665331	0.67395	0.678999	0.68379	0.677901	CM	EW	EW×CM	Y
1116	0.738526	0.743698	0.679487	0.675091	0.652258	0.667173	0.658885	0.676749	0.680673	0.678266	0.659195	0.673722	0.672688	0.67405	0.670638	CM	EW	EW×CM	Y
1117	0.778787	0.631379	0.707512	0.705055	0.689611	0.699956	0.736558	0.704485	0.704287	0.709698	0.733583	0.716249	0.704857	0.707582	0.707149	EW	CXY	EW×CXY	Y
1119	0.739707	0.751897	0.684651	0.677566	0.661327	0.673198	0.665726	0.682736	0.687524	0.68781	0.661318	0.676532	0.67816	0.680775	0.680484	CM	EW	EW×CM	Y
1121	0.742916	0.741701	0.683167	0.678442	0.661305	0.672846	0.664436	0.681547	0.689756	0.685858	0.659591	0.677539	0.678865	0.675581	0.678135	EW	CM	EW×CM	Y
1123	0.745465	0.746018	0.677911	0.675034	0.662167	0.669959	0.66289	0.67884	0.681546	0.682631	0.659064	0.674736	0.680365	0.676337	0.675969	CM	EW	EW×CM	Y
1124	0.773383	0.648815	0.721604	0.714845	0.690506	0.707458	0.696425	0.708285	0.707292	0.710072	0.693539	0.710174	0.709044	0.786912	0.73264	DG	EW	EW×DG	Y
1203	0.751851	0.763432	0.682378	0.67912	0.662193	0.672568	0.663158	0.686616	0.688802	0.683612	0.660829	0.677446	0.682278	0.68531	0.679702	CM	EW	EW×CM	Y
1204	0.769169	0.68257	0.698192	0.691907	0.680653	0.686132	0.680651	0.695806	0.699384	0.700276	0.680648	0.692414	0.694173	0.696027	0.690981	EW	QNX	EW×QNX	N
1205	0.778173	0.631901	0.703819	0.703168	0.782296	0.696769	0.692471	0.708849	0.705779	0.710899	0.691163	0.698138	0.70121	0.701034	0.70317	CH	EW	EW×CH	Y
1213	0.756189	0.758211	0.67731	0.674402	0.659418	0.670699	0.658363	0.680149	0.681161	0.679534	0.657853	0.672403	0.680544	0.677274	0.673763	CM	EW	EW×CM	Y
1216	0.760302	0.744101	0.686586	0.680131	0.663456	0.671741	0.663555	0.684888	0.687976	0.689003	0.661373	0.679386	0.683687	0.679283	0.680138	EW	CM	EW×CM	Y
1231	0.779616	0.644888	0.722356	0.722975	0.690708	0.710481	0.698787	0.709275	0.713528	0.713585	0.695113	0.70781	0.717636	0.785998	0.72877	DG	EW	EW×DG	Y
1239	0.774114	0.683157	0.710164	0.707233	0.690844	0.699314	0.690212	0.706508	0.712144	0.710966	0.689744	0.706295	0.708512	0.70943	0.70574	EW	HJY	EW×HJY	N
1304	0.756144	0.760927	0.679409	0.678438	0.662663	0.672609	0.663372	0.68316	0.690024	0.685097	0.663651	0.679274	0.682347	0.683429	0.68119	CM	EW	EW×CM	Y
1307	0.759098	0.743351	0.68698	0.683389	0.665114	0.674499	0.664145	0.687725	0.688028	0.688551	0.662254	0.677234	0.684124	0.685532	0.680539	EW	CM	EW×CM	Y
1308	0.756987	0.760712	0.684231	0.678076	0.662732	0.672652	0.663594	0.686221	0.69039	0.688498	0.660856	0.680094	0.682362	0.685514	0.683142	CM	EW	EW×CM	Y
1309	0.747297	0.756726	0.68682	0.67894	0.664119	0.672188	0.661437	0.683396	0.687436	0.687102	0.658896	0.678642	0.680587	0.679674	0.679358	CM	EW	EW×CM	Y
1310	0.78788	0.649632	0.714872	0.706681	0.698614	0.7025	0.699249	0.714817	0.793041	0.718541	0.699076	0.708362	0.709857	0.712872	0.711947	HJY	EW	EW×HJY	Y
1312	0.752172	0.76075	0.68225	0.677879	0.662309	0.670088	0.658118	0.683069	0.681283	0.689793	0.657807	0.674838	0.681341	0.678789	0.681651	CM	EW	EW×CM	Y
1313	0.749047	0.753594	0.685659	0.680755	0.664407	0.671679	0.662545	0.683875	0.686885	0.688847	0.661041	0.67576	0.679888	0.684435	0.680375	CM	EW	EW×CM	Y
1318	0.760614	0.756129	0.685613	0.681549	0.669808	0.672066	0.663797	0.686893	0.690578	0.689564	0.661891	0.680585	0.687723	0.684078	0.684722	EW	CM	EW×CM	Y
1319	0.782248	0.642481	0.709332	0.704305	0.693363	0.698256	0.696998	0.71256	0.794739	0.717169	0.694605	0.703626	0.704259	0.705644	0.705113	HJY	EW	EW×HJY	Y
1321	0.743638	0.748561	0.684988	0.681923	0.667069	0.674625	0.667339	0.683591	0.687197	0.689865	0.664142	0.679242	0.684878	0.685409	0.682379	CM	EW	EW×CM	Y
1324	0.742036	0.754442	0.686399	0.679811	0.66679	0.672751	0.665502	0.684129	0.68766	0.687374	0.660225	0.679085	0.680421	0.682013	0.678458	CM	EW	EW×CM	Y
1325	0.752523	0.751292	0.684154	0.679754	0.664967	0.671819	0.663483	0.686571	0.687817	0.687577	0.662398	0.679099	0.683107	0.681479	0.683856	EW	CM	EW×CM	Y
1331	0.740004	0.74443	0.682856	0.678231	0.664254	0.6678	0.656771	0.680853	0.683636	0.68407	0.654992	0.676872	0.676604	0.677901	0.677535	CM	EW	EW×CM	Y
1332	0.747537	0.739013	0.681747	0.675295	0.659182	0.668985	0.662941	0.677388	0.677306	0.681725	0.660924	0.6769	0.67743	0.673902	0.677996	EW	CM	EW×CM	Y
1335	0.772455	0.678933	0.708552	0.697433	0.688935	0.692409	0.685382	0.706719	0.709139	0.705852	0.688079	0.701621	0.69997	0.705264	0.697439	EW	HJY	EW×HJY	N
1337	0.732387	0.736395	0.677422	0.671232	0.656492	0.667031	0.663512	0.678117	0.682352	0.678727	0.661293	0.674948	0.677304	0.677261	0.675845	CM	EW	EW×CM	Y
1340	0.743889	0.746337	0.680321	0.674484	0.66422	0.668033	0.664273	0.683711	0.687806	0.684927	0.659358	0.675103	0.677606	0.675248	0.673513	CM	EW	EW×CM	Y
1342	0.759495	0.642031	0.698233	0.695797	0.76986	0.692568	0.68467	0.701438	0.700228	0.701809	0.683041	0.699047	0.693912	0.695698	0.698588	CH	EW	EW×CH	Y
1406	0.745765	0.745249	0.684258	0.679498	0.662124	0.670896	0.663276	0.681425	0.685454	0.686056	0.66167	0.67545	0.676485	0.680581	0.678437	EW	CM	EW×CM	Y
1410	0.76336	0.647552	0.697128	0.696951	0.763506	0.690839	0.684453	0.698609	0.70149	0.702839	0.683442	0.693366	0.697177	0.697661	0.70101	CH	EW	EW×CH	Y
1421	0.74079	0.741935	0.683377	0.67833	0.666903	0.669459	0.661107	0.679631	0.68639	0.685659	0.657978	0.677674	0.679241	0.678145	0.676893	CM	EW	EW×CM	Y
1426	0.757656	0.635343	0.698519	0.696496	0.762965	0.690335	0.686627	0.699755	0.698228	0.706015	0.683764	0.69378	0.69612	0.696141	0.700391	CH	EW	EW×CH	Y
1429	0.746306	0.749555	0.683234	0.677398	0.662093	0.670919	0.667191	0.684547	0.690038	0.682971	0.663982	0.678036	0.680471	0.680431	0.678357	CM	EW	EW×CM	Y
1435	0.761159	0.749307	0.67665	0.672557	0.656061	0.671687	0.660009	0.683679	0.68116	0.681821	0.661341	0.6763	0.678364	0.677687	0.676329	EW	CM	EW×CM	Y
1437	0.748814	0.742484	0.681213	0.674964	0.663094	0.669465	0.661841	0.680447	0.68473	0.683508	0.658395	0.677549	0.67992	0.676534	0.675482	EW	CM	EW×CM	Y
1440	0.733697	0.735348	0.676449	0.671525	0.654612	0.666048	0.666232	0.680721	0.685167	0.678866	0.660807	0.671499	0.673556	0.673363	0.673984	CM	EW	EW×CM	Y
1442	0.747744	0.742011	0.684692	0.678256	0.661525	0.672085	0.663801	0.681342	0.682091	0.684068	0.660673	0.674858	0.678383	0.681691	0.675676	EW	CM	EW×CM	Y
1501	0.746088	0.740083	0.676088	0.674618	0.65391	0.669271	0.662714	0.672035	0.677476	0.677052	0.658369	0.675551	0.67273	0.670541	0.676051	EW	CM	EW×CM	Y
1502	0.732127	0.736099	0.677679	0.674484	0.657773	0.670198	0.66443	0.68081	0.679399	0.679709	0.658133	0.674864	0.67544	0.678057	0.676325	CM	EW	EW×CM	Y
1503	0.790223	0.667778	0.704549	0.699481	0.683609	0.694818	0.684714	0.700548	0.706222	0.705177	0.681628	0.698424	0.6965	0.699752	0.697056	EW	HJY	EW×HJY	N
1507	0.762073	0.74958	0.688399	0.685546	0.668674	0.678191	0.666688	0.685526	0.691895	0.688599	0.663992	0.683801	0.685132	0.681237	0.683072	EW	CM	EW×CM	Y
1511	0.7287	0.734052	0.676662	0.674273	0.660794	0.668882	0.667506	0.675524	0.684197	0.682769	0.663576	0.678281	0.674744	0.677151	0.677594	CM	EW	EW×CM	Y
1512	0.750678	0.743864	0.680602	0.673507	0.655323	0.66677	0.66153	0.681282	0.68248	0.681224	0.660552	0.673874	0.673394	0.67615	0.672145	EW	CM	EW×CM	Y
1515	0.769518	0.649979	0.699986	0.700079	0.783203	0.697073	0.695626	0.710835	0.705627	0.70852	0.695059	0.704024	0.70537	0.704002	0.706893	CH	EW	EW×CH	Y
1532	0.780859	0.666688	0.705397	0.700572	0.683421	0.695677	0.685474	0.700965	0.704773	0.702081	0.686526	0.702522	0.699187	0.698614	0.696505	EW	RX	EW×RX	N
1534	0.735028	0.750219	0.683149	0.676263	0.660548	0.66899	0.664794	0.680366	0.684611	0.682161	0.659284	0.674169	0.678006	0.680436	0.675486	CM	EW	EW×CM	Y
1536	0.733582	0.742026	0.677656	0.670958	0.655686	0.668704	0.659423	0.679276	0.678042	0.675394	0.657272	0.674502	0.678703	0.675502	0.672863	CM	EW	EW×CM	Y
1538	0.749084	0.751284	0.679273	0.673198	0.656975	0.673162	0.657209	0.683298	0.682261	0.680474	0.654435	0.67398	0.674449	0.674927	0.676925	CM	EW	EW×CM	Y
1541	0.747439	0.752896	0.684302	0.679103	0.666547	0.669231	0.659222	0.683585	0.686934	0.685434	0.656333	0.675559	0.67898	0.678547	0.678655	CM	EW	EW×CM	Y
1544	0.746449	0.736118	0.676573	0.674857	0.651678	0.66678	0.661227	0.676679	0.677332	0.679175	0.659745	0.674362	0.675168	0.676319	0.67358	EW	CM	EW×CM	Y
1546	0.762635	0.633824	0.69788	0.693244	0.768143	0.690424	0.685084	0.699676	0.697622	0.700173	0.686377	0.694587	0.695246	0.694112	0.699354	CH	EW	EW×CH	Y
1548	0.739786	0.748587	0.678566	0.675255	0.665621	0.669215	0.662249	0.680625	0.685389	0.683449	0.660511	0.672728	0.678981	0.673732	0.676967	CM	EW	EW×CM	Y
1549	0.748111	0.758409	0.682219	0.67982	0.65915	0.672609	0.669294	0.683507	0.687806	0.684367	0.663896	0.677063	0.679441	0.685337	0.679806	CM	EW	EW×CM	Y
1550	0.765211	0.650219	0.707573	0.703117	0.775516	0.699129	0.688721	0.706285	0.705295	0.710444	0.688939	0.702124	0.704037	0.705114	0.706397	CH	EW	EW×CH	Y
1551	0.74408	0.754165	0.687535	0.681317	0.667542	0.673285	0.663885	0.683711	0.686981	0.687056	0.662315	0.678656	0.684358	0.686874	0.681906	CM	EW	EW×CM	Y
1552	0.742855	0.744427	0.680024	0.672767	0.658531	0.669209	0.659767	0.679369	0.681182	0.681901	0.659997	0.674068	0.678329	0.676561	0.678513	CM	EW	EW×CM	Y
1607	0.76302	0.750256	0.684126	0.681622	0.664749	0.673717	0.661933	0.681937	0.6892	0.687097	0.657339	0.67531	0.678933	0.680445	0.680754	EW	CM	EW×CM	Y
1608	0.73292	0.741205	0.677263	0.673535	0.657318	0.669061	0.66211	0.677923	0.680722	0.67963	0.655158	0.678532	0.675238	0.674884	0.673927	CM	EW	EW×CM	Y
1609	0.736681	0.742141	0.682365	0.674853	0.656693	0.667754	0.659182	0.677029	0.681807	0.680932	0.653179	0.673986	0.675759	0.677205	0.678091	CM	EW	EW×CM	Y
1618	0.753469	0.750208	0.687595	0.68541	0.666829	0.677429	0.667203	0.688701	0.689529	0.692322	0.662475	0.679857	0.685161	0.688	0.686034	EW	CM	EW×CM	Y
1619	0.728273	0.743522	0.6765	0.670977	0.652878	0.660691	0.657535	0.674894	0.676988	0.679375	0.655246	0.671336	0.668878	0.675705	0.673978	CM	EW	EW×CM	Y
1620	0.749472	0.761057	0.685096	0.679255	0.665229	0.672698	0.663105	0.685942	0.689441	0.686954	0.660647	0.674941	0.680017	0.682951	0.679297	CM	EW	EW×CM	Y
1621	0.75218	0.745722	0.681569	0.678022	0.658212	0.671245	0.663256	0.680991	0.683021	0.680757	0.660281	0.67562	0.673151	0.674325	0.675563	EW	CM	EW×CM	Y
1622	0.785162	0.651139	0.708336	0.706472	0.694359	0.700008	0.701826	0.715015	0.793922	0.714956	0.699828	0.704865	0.70634	0.707716	0.704893	HJY	EW	EW×HJY	Y
1623	0.743491	0.741473	0.679523	0.672359	0.66099	0.666109	0.664314	0.675887	0.682248	0.683368	0.660717	0.674622	0.679744	0.674165	0.671418	EW	CM	EW×CM	Y
1624	0.752198	0.751679	0.684168	0.680365	0.665964	0.671744	0.663468	0.686282	0.68831	0.688189	0.660684	0.67646	0.679972	0.684683	0.681376	EW	CM	EW×CM	Y
1626	0.742519	0.745788	0.677602	0.672581	0.658452	0.664206	0.659293	0.680728	0.683906	0.680542	0.655846	0.671233	0.674177	0.677441	0.676537	CM	EW	EW×CM	Y
1627	0.749498	0.655449	0.68629	0.681886	0.667008	0.677286	0.678589	0.683697	0.693797	0.685492	0.675372	0.686802	0.684925	0.684579	0.679498	EW	HJY	EW×HJY	N
1629	0.748009	0.74666	0.68162	0.676717	0.656278	0.670297	0.664199	0.677525	0.681859	0.679018	0.657259	0.674147	0.674942	0.678419	0.677587	EW	CM	EW×CM	Y
1631	0.749535	0.748158	0.681434	0.678241	0.66366	0.672839	0.662083	0.686092	0.686905	0.68741	0.659696	0.67589	0.68069	0.680753	0.677769	EW	CM	EW×CM	Y
1632	0.748111	0.748511	0.681324	0.674386	0.658959	0.667918	0.660629	0.678023	0.67981	0.68203	0.659354	0.673825	0.675565	0.674357	0.675651	CM	EW	EW×CM	Y
1644	0.751454	0.753175	0.678085	0.673276	0.66	0.669573	0.664073	0.684487	0.686958	0.683887	0.660253	0.676267	0.679351	0.678299	0.68038	CM	EW	EW×CM	Y
1649	0.765979	0.653982	0.702918	0.699795	0.768187	0.69288	0.690279	0.702341	0.702186	0.701586	0.69291	0.701019	0.697486	0.701418	0.698009	CH	EW	EW×CH	Y
1650	0.740659	0.746099	0.680997	0.673705	0.661915	0.66755	0.659363	0.679376	0.684158	0.682457	0.658779	0.673044	0.678712	0.674002	0.678973	CM	EW	EW×CM	Y
1652	0.755732	0.752331	0.688596	0.683312	0.664908	0.676681	0.663383	0.684601	0.689723	0.6886	0.660776	0.679957	0.68419	0.67999	0.683758	EW	CM	EW×CM	Y
1656	0.747174	0.754736	0.684515	0.678639	0.66121	0.672507	0.663693	0.683451	0.684312	0.682741	0.661747	0.678914	0.675896	0.68	0.676463	CM	EW	EW×CM	Y
1657	0.7432	0.740308	0.681897	0.679335	0.658825	0.671558	0.659267	0.677685	0.680445	0.684036	0.655667	0.673511	0.678101	0.677917	0.678274	EW	CM	EW×CM	Y
1658	0.7457	0.759741	0.684301	0.677924	0.662604	0.672911	0.661937	0.68596	0.683769	0.687281	0.661174	0.680011	0.68485	0.683411	0.679211	CM	EW	EW×CM	Y
1659	0.739788	0.769702	0.692354	0.685804	0.665035	0.676646	0.662417	0.690656	0.686578	0.693763	0.659454	0.679024	0.684233	0.68867	0.687254	CM	EW	EW×CM	Y
1661	0.740971	0.763053	0.68385	0.678623	0.663785	0.672201	0.663718	0.687311	0.688508	0.687459	0.661823	0.676924	0.683409	0.682229	0.678456	CM	EW	EW×CM	Y
1663	0.735057	0.752405	0.681775	0.677632	0.66397	0.672459	0.662602	0.681063	0.681128	0.684751	0.661617	0.677532	0.680994	0.680716	0.680343	CM	EW	EW×CM	Y
1664	0.749407	0.752283	0.682011	0.674937	0.657875	0.668323	0.657995	0.681419	0.68362	0.679717	0.658042	0.675093	0.675171	0.67311	0.673872	CM	EW	EW×CM	Y
zy1107	0.65092	0.655732	0.727372	0.727033	0.718938	0.726577	0.812745	0.733224	0.726972	0.733937	0.942692	0.751617	0.730686	0.725918	0.733552	ZY	CXY	ZY×CXY	Y
zy1212	0.652411	0.655714	0.728514	0.728138	0.720684	0.727409	0.81654	0.734545	0.728136	0.736683	0.949253	0.754561	0.733005	0.727279	0.734637	ZY	CXY	ZY×CXY	Y
zy1214	0.65117	0.65555	0.727531	0.72612	0.720315	0.726907	0.815347	0.732825	0.726159	0.734395	0.944279	0.753014	0.728916	0.726567	0.731597	ZY	CXY	ZY×CXY	Y
zy1404	0.648379	0.655346	0.725925	0.725641	0.719233	0.725197	0.815126	0.733516	0.728175	0.734594	0.941635	0.753001	0.730777	0.72536	0.731234	ZY	CXY	ZY×CXY	Y

## Sheet: Table S4
Supplementary Table S4. The results of paternity analysis using Cervus
Note: *represents trio confidence higher than 99%, which was calculated using the Trio Delta LOD. The genotypes of EW2 and ZY2 were copied from that of EW and ZY, respectively.
Offspring ID	Mother ID	Pair loci mismatching	Candidate father ID	Pair loci mismatching	Trio loci mismatching	Trio LOD score	Trio Delta	Trio confidence
102	EW	0	MK	22	22	19.1241	19.1241	*
103	EW	1	CM	3	4	34.5949	34.5949	*
104	EW	1	CM	3	4	35.2046	35.2046	*
106	EW	1	CM	2	3	54.3603	54.3603	*
107	EW	0	DG	26	26	13.9891	13.9891	*
108	EW	1	CM	0	1	53.0295	53.0295	*
112	EW	0	CM	0	0	41.1762	41.1762	*
113	EW	0	EW2	0	0	5.0747	5.0747	*
116	EW	1	CM	1	2	43.3359	43.3359	*
117	EW	1	CM	1	2	42.8117	42.8117	*
118	EW	0	CH	23	23	29.9148	29.9148	*
120	EW	0	BY	21	21	27.5893	27.5893	*
121	EW	0	EW2	0	1	3.21385	3.21385	*
122	EW	1	TC	31	32	0.6885	0.6885	*
123	EW	0	CM	0	0	47.8281	47.8281	*
124	EW	0	CM	0	0	49.0765	49.0765	*
125	EW	1	CM	2	3	43.2896	43.2896	*
126	EW	0	CM	2	2	35.312	35.312	*
127	EW	0	CM	1	1	43.5027	43.5027	*
128	EW	0	CH	23	23	13.3236	13.3236	*
129	EW	0	CM	0	0	45.0818	45.0818	*
130	EW	0	CM	0	0	61.0113	61.0113	*
131	EW	1	CM	1	2	34.2632	34.2632	*
133	EW	0	CH	20	20	30.1278	30.1278	*
136	EW	1	CM	0	1	51.0413	51.0413	*
137	EW	0	MK	22	22	14.8704	14.8704	*
142	EW	0	CH	22	22	25.4148	25.4148	*
145	EW	1	CM	0	1	38.0754	38.0754	*
146	EW	1	CM	2	3	36.6934	36.6934	*
202	EW	1	CM	0	1	47.0267	47.0267	*
203	EW	0	EW2	0	0	8.84001	8.84001	*
204	EW	0	DG	26	26	12.5558	12.5558	*
205	EW	1	MK	26	27	9.34827	9.34827	*
206	EW	0	CM	1	1	43.5147	43.5147	*
208	EW	0	DG	29	29	2.85883	2.85883	*
210	EW	0	CM	2	2	44.207	44.207	*
211	EW	0	DG	29	29	10.1359	10.1359	*
212	EW	0	CM	2	2	34.9789	34.9789	*
216	EW	0	BY	11	11	59.9797	59.9797	*
217	EW	0	CM	6	6	25.0897	25.0897	*
218	EW	1	CM	1	2	44.8706	44.8706	*
219	EW	0	CM	0	0	16.9604	16.9604	*
222	EW	0	CM	0	0	10.9777	10.9777	*
223	EW	0	EW2	0	0	8.56588	8.56588	*
226	EW	0	CM	0	0	45.2536	45.2536	*
227	EW	0	EW2	0	0	1.88465	1.88465	*
228	EW	0	CM	0	0	49.218	49.218	*
229	EW	0	CM	2	2	38.7367	38.7367	*
230	EW	0	CM	1	1	32.6659	32.6659	*
231	EW	1	CH	19	20	42.5403	42.5403	*
234	EW	0	CM	1	1	36.4447	36.4447	*
235	EW	0	DG	21	21	30.2314	30.2314	*
236	EW	1	BY	22	23	35.7998	35.7998	*
237	EW	0	EW2	0	0	4.69735	4.69735	*
239	EW	0	CM	4	4	24.0171	24.0171	*
240	EW	0	CM	1	1	37.3201	37.3201	*
241	EW	0	CM	0	0	43.3927	43.3927	*
243	EW	0	EW2	0	0	9.73408	9.73408	*
244	EW	1	CM	4	5	25.479	25.479	*
246	EW	0	CM	1	1	40.7911	40.7911	*
249	EW	0	ZY	27	27	21.3073	21.3073	*
250	EW	0	CM	2	2	34.6016	34.6016	*
252	EW	1	CM	5	6	30.8555	30.8555	*
305	EW	1	CM	1	2	50.226	50.226	*
310	EW	0	CM	5	5	20.84	20.84	*
311	EW	0	CH	10	10	76.1608	76.1608	*
317	EW	1	CM	1	2	34.3761	34.3761	*
318	EW	0	CM	2	2	51.8812	51.8812	*
319	EW	1	CM	1	2	39.8855	39.8855	*
325	EW	1	CH	21	22	23.9387	23.9387	*
326	EW	0	CM	7	7	17.2674	17.2674	*
328	EW	0	CM	4	4	28.6033	28.6033	*
332	EW	0	CM	1	1	50.8714	50.8714	*
334	EW	1	CM	0	1	62.7114	62.7114	*
337	EW	0	CM	1	1	41.8664	41.8664	*
338	EW	0	CM	4	4	17.3489	17.3489	*
339	EW	0	CM	3	3	40.1789	40.1789	*
343	EW	0	CM	3	3	34.5743	34.5743	*
401	EW	0	CH	21	21	26.5835	26.5835	*
403	EW	1	CM	1	2	45.0123	45.0123	*
404	EW	1	CM	1	2	40.3485	40.3485	*
406	EW	0	CM	2	2	42.3521	42.3521	*
407	EW	0	CM	1	1	49.4221	49.4221	*
410	EW	0	CXY	23	23	54.0079	54.0079	*
411	EW	1	CM	2	3	38.343	38.343	*
413	EW	0	CM	0	0	50.5313	50.5313	*
415	EW	0	CM	0	0	48.7823	48.7823	*
416	EW	1	CM	0	1	36.3768	36.3768	*
417	EW	1	CM	1	2	38.8828	38.8828	*
418	EW	0	CM	0	0	39.8114	39.8114	*
420	EW	1	CM	3	4	32.3569	32.3569	*
421	EW	1	CM	3	4	36.5731	36.5731	*
422	EW	0	EW2	0	0	1.56238	1.56238	*
423	EW	0	CM	0	0	56.0324	56.0324	*
424	EW	0	ZY	28	28	7.08068	7.08068	*
425	EW	1	CM	2	3	37.9715	37.9715	*
428	EW	0	CM	2	2	32.3176	32.3176	*
429	EW	0	CM	0	0	41.2367	41.2367	*
431	EW	1	CM	5	6	16.166	16.166	*
432	EW	0	CM	6	6	15.936	15.936	*
435	EW	1	CM	3	4	24.9939	24.9939	*
437	EW	1	CM	1	2	43.3794	43.3794	*
439	EW	0	CM	0	0	40.1132	40.1132	*
440	EW	0	CM	0	0	41.9789	41.9789	*
502	EW	0	CM	1	1	47.8319	47.8319	*
503	EW	0	CM	2	2	32.9146	32.9146	*
504	EW	0	BY	21	21	36.7721	36.7721	*
506	EW	0	CM	1	1	42.9004	42.9004	*
507	EW	0	CM	0	0	38.5918	38.5918	*
509	EW	1	CM	2	3	42.5052	42.5052	*
510	EW	0	BY	19	19	36.6851	36.6851	*
511	EW	0	CM	1	1	16.5914	16.5914	*
513	EW	1	CM	1	2	47.0117	47.0117	*
515	EW	1	BY	19	20	56.1172	56.1172	*
517	EW	1	CM	2	3	49.2456	49.2456	*
519	EW	1	CM	1	2	53.3038	53.3038	*
521	EW	0	CM	0	0	65.1925	65.1925	*
522	EW	0	CH	23	23	19.2948	19.2948	*
525	EW	0	CM	1	1	35.6398	35.6398	*
526	EW	0	CM	0	0	46.3933	46.3933	*
527	EW	0	CM	0	0	48.122	48.122	*
529	EW	1	CH	19	20	31.4487	31.4487	*
530	EW	0	CM	2	2	32.8582	32.8582	*
532	EW	0	CM	2	2	45.7968	45.7968	*
535	EW	0	DG	25	25	21.1463	21.1463	*
538	EW	0	CM	1	1	46.1467	46.1467	*
541	EW	1	CM	1	2	44.828	44.828	*
601	EW	0	CM	1	1	40.4224	40.4224	*
602	EW	1	CM	1	2	43.6847	43.6847	*
604	EW	0	DG	25	25	13.1877	13.1877	*
606	EW	0	CM	2	2	36.3856	36.3856	*
608	EW	1	CM	1	2	31.4485	31.4485	*
609	EW	0	CM	0	0	44.2196	44.2196	*
611	EW	0	CH	25	25	9.01249	9.01249	*
614	EW	1	CM	5	6	24.1213	24.1213	*
620	EW	0	CH	3	3	20.0799	20.0799	*
621	EW	1	CM	3	4	41.6484	41.6484	*
624	EW	0	QNX	23	23	30.8638	30.8638	*
625	EW	1	CM	1	2	33.011	33.011	*
627	EW	0	DG	25	25	7.56438	7.56438	*
628	EW	0	CH	15	15	47.6321	47.6321	*
629	EW	0	EW2	0	0	5.13397	5.13397	*
630	EW	1	CM	0	1	44.9328	44.9328	*
631	EW	0	CM	6	6	11.4555	11.4555	*
633	EW	1	CM	1	2	46.8038	46.8038	*
634	EW	1	CM	0	1	53.0085	53.0085	*
635	EW	0	CM	0	0	52.8574	52.8574	*
638	EW	0	CXY	33	33	15.5484	15.5484	*
639	EW	0	CM	1	1	44.7224	44.7224	*
640	EW	0	CM	2	2	33.3038	33.3038	*
641	EW	1	CM	0	1	44.4128	44.4128	*
701	EW	0	CM	3	3	41.3129	41.3129	*
702	EW	1	CM	1	2	54.9713	54.9713	*
703	EW	0	CH	23	23	34.6003	34.6003	*
704	EW	0	CM	2	2	31.8408	31.8408	*
705	EW	0	CM	1	1	49.2307	49.2307	*
707	EW	1	CM	1	2	40.7434	40.7434	*
708	EW	0	CM	2	2	7.8661	7.8661	*
712	EW	1	CH	22	23	16.0387	16.0387	*
713	EW	1	CM	0	1	33.3603	33.3603	*
715	EW	1	CM	3	4	36.9541	36.9541	*
718	EW	1	CM	1	2	47.0902	47.0902	*
720	EW	1	CM	1	2	39.0459	39.0459	*
721	EW	0	CH	23	23	16.7797	16.7797	*
722	EW	1	CM	1	2	40.0469	40.0469	*
725	EW	1	BY	11	12	80.7132	80.7132	*
727	EW	1	CM	1	2	45.1845	45.1845	*
729	EW	0	CH	16	16	47.1004	47.1004	*
730	EW	1	CM	1	2	44.1126	44.1126	*
731	EW	0	EW2	0	0	3.07415	3.07415	*
734	EW	0	CH	17	17	40.2993	40.2993	*
735	EW	0	CXY	26	26	24.0549	24.0549	*
736	EW	0	CM	0	0	44.2509	44.2509	*
738	EW	0	CM	0	0	57.9337	57.9337	*
801	EW	0	CM	1	1	34.3179	34.3179	*
803	EW	0	CM	5	5	27.4032	27.4032	*
804	EW	0	CM	1	1	34.717	34.717	*
805	EW	0	HJY	10	10	82.3619	82.3619	*
807	EW	1	CM	2	3	40.3787	40.3787	*
808	EW	1	CM	2	3	41.7439	41.7439	*
810	EW	0	CM	2	2	35.0227	35.0227	*
811	EW	1	CM	0	1	26.8388	26.8388	*
812	EW	0	MK	24	24	7.09556	7.09556	*
813	EW	0	CM	4	4	29.9126	29.9126	*
820	EW	0	CH	24	24	4.86499	4.86499	*
822	EW	0	CM	1	1	34.3624	34.3624	*
823	EW	0	DG	21	21	26.6205	26.6205	*
824	EW	1	MK	21	22	40.4543	40.4543	*
825	EW	0	CM	0	0	46.3695	46.3695	*
826	EW	1	CM	4	5	25.1485	25.1485	*
830	EW	0	CM	2	2	37.1703	37.1703	*
833	EW	0	CM	1	1	47.353	47.353	*
836	EW	1	CM	2	3	32.8857	32.8857	*
837	EW	1	CM	0	1	42.4891	42.4891	*
839	EW	1	CM	2	3	36.0238	36.0238	*
902	EW	1	CM	0	1	43.4325	43.4325	*
904	EW	0	CM	2	2	41.8937	41.8937	*
906	EW	1	CM	1	2	42.6862	42.6862	*
907	EW	1	CH	17	18	42.9027	42.9027	*
910	EW	0	EW2	0	0	5.21901	5.21901	*
911	EW	1	CM	3	4	31.1095	31.1095	*
912	EW	1	CM	2	3	26.1238	26.1238	*
913	EW	0	CH	22	22	31.4231	31.4231	*
917	EW	0	CM	3	3	24.7541	24.7541	*
922	EW	0	CH	13	13	73.5142	73.5142	*
923	EW	0	CM	0	0	46.9647	46.9647	*
1002	EW	1	CM	4	5	31.0968	31.0968	*
1003	EW	1	CM	5	6	31.7833	31.7833	*
1007	EW	0	CM	2	2	35.4099	35.4099	*
1035	EW	1	DG	27	28	10.741	10.741	*
1037	EW	0	CH	20	20	36.242	36.242	*
1038	EW	1	CM	3	4	31.3287	31.3287	*
1039	EW	0	CH	23	23	24.1323	24.1323	*
1102	EW	1	CM	0	1	50.5749	50.5749	*
1103	EW	0	BY	15	15	56.5542	56.5542	*
1105	EW	1	CM	2	3	45.1406	45.1406	*
1106	EW	0	CM	1	1	44.7368	44.7368	*
1107	EW	1	CM	2	3	42.3069	42.3069	*
1108	EW	1	CM	1	2	58.2261	58.2261	*
1113	EW	0	CM	2	2	36.7171	36.7171	*
1116	EW	1	CM	2	3	40.326	40.326	*
1119	EW	0	CM	1	1	44.8253	44.8253	*
1121	EW	0	CM	2	2	36.0669	36.0669	*
1123	EW	0	CM	1	1	42.2955	42.2955	*
1124	EW	1	DG	19	20	45.4948	45.4948	*
1203	EW	0	CM	0	0	48.684	48.684	*
1205	EW	0	CH	21	21	30.964	30.964	*
1213	EW	1	CM	0	1	47.7268	47.7268	*
1216	EW	1	CM	1	2	36.2268	36.2268	*
1231	EW	0	DG	26	26	16.2652	16.2652	*
1304	EW	1	CM	0	1	49.8725	49.8725	*
1307	EW	0	CM	1	1	33.598	33.598	*
1308	EW	1	CM	0	1	47.8859	47.8859	*
1309	EW	0	CM	1	1	48.8282	48.8282	*
1310	EW	0	HJY	18	18	31.9533	31.9533	*
1312	EW	0	CM	0	0	51.8928	51.8928	*
1313	EW	1	CM	0	1	47.8768	47.8768	*
1318	EW	0	CM	0	0	35.5443	35.5443	*
1319	EW	0	HJY	18	18	53.4458	53.4458	*
1321	EW	0	CM	2	2	44.3616	44.3616	*
1324	EW	0	CM	3	3	42.5374	42.5374	*
1325	EW	0	CM	4	4	28.0315	28.0315	*
1331	EW	0	CM	2	2	32.8513	32.8513	*
1332	EW	1	CM	3	4	23.1616	23.1616	*
1337	EW	0	CM	1	1	33.4231	33.4231	*
1340	EW	0	CM	1	1	44.6117	44.6117	*
1342	EW	1	CH	11	12	40.9652	40.9652	*
1406	EW	0	CM	4	4	26.2728	26.2728	*
1410	EW	1	CH	11	12	31.3827	31.3827	*
1421	EW	0	CM	1	1	36.4086	36.4086	*
1426	EW	0	CH	10	10	28.9893	28.9893	*
1429	EW	0	CM	0	0	47.9936	47.9936	*
1435	EW	1	CM	2	3	37.0005	37.0005	*
1437	EW	0	CM	0	0	40.6433	40.6433	*
1440	EW	0	CM	2	2	32.6478	32.6478	*
1442	EW	1	CM	2	3	30.752	30.752	*
1501	EW	0	CM	1	1	37.69	37.69	*
1502	EW	0	CM	1	1	30.458	30.458	*
1507	EW	0	CM	1	1	37.3114	37.3114	*
1511	EW	0	CM	2	2	34.7338	34.7338	*
1512	EW	1	CM	3	4	33.9902	33.9902	*
1515	EW	0	CH	16	16	38.3416	38.3416	*
1534	EW	0	CM	4	4	32.5707	32.5707	*
1536	EW	1	CM	5	6	15.3207	15.3207	*
1538	EW	1	CM	4	5	31.8936	31.8936	*
1541	EW	0	CM	1	1	42.418	42.418	*
1544	EW	1	CM	4	5	19.8763	19.8763	*
1548	EW	1	CM	3	4	32.6445	32.6445	*
1549	EW	1	CM	2	3	32.4039	32.4039	*
1550	EW	1	CH	19	20	17.3439	17.3439	*
1551	EW	0	CM	1	1	52.5559	52.5559	*
1552	EW	1	CM	2	3	38.745	38.745	*
1607	EW	0	CM	1	1	31.7856	31.7856	*
1608	EW	1	CM	2	3	26.5061	26.5061	*
1609	EW	0	CM	4	4	34.7865	34.7865	*
1618	EW	0	CM	3	3	33.0924	33.0924	*
1619	EW	1	CM	1	2	38.7755	38.7755	*
1620	EW	1	CM	0	1	59.5937	59.5937	*
1621	EW	1	CM	2	3	36.8879	36.8879	*
1622	EW	0	HJY	20	20	27.6535	27.6535	*
1623	EW	1	CM	2	3	31.4121	31.4121	*
1624	EW	1	CM	2	3	37.7544	37.7544	*
1626	EW	1	CM	1	2	41.8125	41.8125	*
1629	EW	1	CM	1	2	44.8237	44.8237	*
1631	EW	1	CM	0	1	48.1048	48.1048	*
1632	EW	1	CM	2	3	46.0889	46.0889	*
1644	EW	0	CM	2	2	42.4031	42.4031	*
1649	EW	1	CH	18	19	19.284	19.284	*
1650	EW	1	CM	2	3	37.2201	37.2201	*
1652	EW	1	CM	2	3	34.3289	34.3289	*
1656	EW	1	CM	1	2	41.251	41.251	*
1657	EW	1	CM	2	3	36.7442	36.7442	*
1658	EW	1	CM	1	2	49.9124	49.9124	*
1659	EW	0	CM	0	0	54.2956	54.2956	*
1661	EW	0	CM	3	3	44.3165	44.3165	*
1663	EW	1	CM	1	2	46.9093	46.9093	*
1664	EW	1	CM	0	1	50.8031	50.8031	*
zy1107	ZY	0	ZY2	0	3	247.832	247.832	*
zy1212	ZY	0	ZY2	0	1	265.825	265.825	*
zy1214	ZY	0	ZY2	0	4	244.855	236.078	*
zy1404	ZY	0	ZY2	0	0	265.081	265.081	*

## Sheet: Table S5
Supplementary Table S5. The common results of paternity analyses using three methods
Offspring ID	Putative parental couple	ASR	IBS with the father	Cervus Trio Delta LOD
120	EW × BY	0.00889152	0.792873	27.5893
216	EW × BY	0.00548819	0.7951	59.9797
236	EW × BY	0.00497019	0.79089	35.7998
504	EW × BY	0.00727694	0.792188	36.7721
510	EW × BY	0.00585128	0.794386	36.6851
515	EW × BY	0.00540894	0.789153	56.1172
725	EW × BY	0.00680396	0.798878	80.7132
1103	EW × BY	0.00596411	0.791184	56.5542
118	EW × CH	0.00680164	0.783074	29.9148
128	EW × CH	0.00873836	0.779058	13.3236
133	EW × CH	0.00749749	0.78099	30.1278
142	EW × CH	0.00687467	0.779668	25.4148
231	EW × CH	0.00851652	0.77832	42.5403
311	EW × CH	0.00694362	0.786082	76.1608
325	EW × CH	0.00759343	0.780288	23.9387
401	EW × CH	0.0055117	0.767966	26.5835
522	EW × CH	0.00580496	0.776964	19.2948
529	EW × CH	0.00718323	0.782975	31.4487
611	EW × CH	0.007247	0.785278	9.01249
628	EW × CH	0.00851937	0.776032	47.6321
703	EW × CH	0.00683285	0.77739	34.6003
712	EW × CH	0.00705449	0.780944	16.0387
721	EW × CH	0.00745364	0.783616	16.7797
729	EW × CH	0.00790215	0.779416	47.1004
734	EW × CH	0.00805538	0.784687	40.2993
820	EW × CH	0.00715363	0.775915	4.86499
907	EW × CH	0.00732777	0.776885	42.9027
913	EW × CH	0.00613073	0.775872	31.4231
922	EW × CH	0.00684998	0.77911	73.5142
1037	EW × CH	0.00538172	0.774376	36.242
1039	EW × CH	0.00657565	0.772835	24.1323
1205	EW × CH	0.0138978	0.782296	30.964
1342	EW × CH	0.0124908	0.76986	40.9652
1410	EW × CH	0.017419	0.763506	31.3827
1426	EW × CH	0.0163542	0.762965	28.9893
1515	EW × CH	0.0123773	0.783203	38.3416
1550	EW × CH	0.0160935	0.775516	17.3439
1649	EW × CH	0.0165848	0.768187	19.284
103	EW × CM	0.00554663	0.731527	34.5949
104	EW × CM	0.00630417	0.74442	35.2046
106	EW × CM	0.00569707	0.755779	54.3603
108	EW × CM	0.00619897	0.751446	53.0295
112	EW × CM	0.00551424	0.743126	41.1762
116	EW × CM	0.00614144	0.744871	43.3359
117	EW × CM	0.00574196	0.744279	42.8117
123	EW × CM	0.00553211	0.744293	47.8281
124	EW × CM	0.00532779	0.746227	49.0765
125	EW × CM	0.00562211	0.739469	43.2896
126	EW × CM	0.00565031	0.73956	35.312
127	EW × CM	0.00711167	0.761321	43.5027
129	EW × CM	0.00833115	0.74818	45.0818
130	EW × CM	0.00729991	0.758581	61.0113
131	EW × CM	0.00702962	0.737729	34.2632
136	EW × CM	0.00664774	0.749514	51.0413
145	EW × CM	0.00828768	0.746854	38.0754
146	EW × CM	0.00603328	0.747003	36.6934
202	EW × CM	0.0067476	0.749245	47.0267
206	EW × CM	0.00613908	0.739807	43.5147
210	EW × CM	0.00653828	0.752924	44.207
212	EW × CM	0.00660104	0.746145	34.9789
217	EW × CM	0.00576028	0.741212	25.0897
218	EW × CM	0.00656476	0.752806	44.8706
219	EW × CM	0.00611282	0.761238	16.9604
226	EW × CM	0.00655392	0.7506	45.2536
228	EW × CM	0.00659083	0.756656	49.218
229	EW × CM	0.00627406	0.746662	38.7367
230	EW × CM	0.00638482	0.751421	32.6659
234	EW × CM	0.0057077	0.743294	36.4447
239	EW × CM	0.00696318	0.743906	24.0171
240	EW × CM	0.00853148	0.752629	37.3201
241	EW × CM	0.00633064	0.747456	43.3927
244	EW × CM	0.00520993	0.736985	25.479
246	EW × CM	0.00642715	0.752585	40.7911
250	EW × CM	0.00631018	0.75157	34.6016
252	EW × CM	0.00592299	0.746886	30.8555
305	EW × CM	0.00637364	0.74835	50.226
310	EW × CM	0.00548784	0.74084	20.84
317	EW × CM	0.00667	0.747347	34.3761
318	EW × CM	0.00531012	0.747394	51.8812
319	EW × CM	0.00615019	0.749763	39.8855
326	EW × CM	0.00430166	0.731496	17.2674
328	EW × CM	0.00598731	0.740762	28.6033
332	EW × CM	0.00652576	0.760439	50.8714
334	EW × CM	0.0081994	0.761755	62.7114
337	EW × CM	0.00630586	0.75176	41.8664
338	EW × CM	0.0112875	0.740133	17.3489
339	EW × CM	0.00699175	0.755701	40.1789
343	EW × CM	0.00596702	0.745161	34.5743
403	EW × CM	0.00551814	0.74744	45.0123
404	EW × CM	0.00608919	0.758226	40.3485
406	EW × CM	0.00662343	0.751585	42.3521
407	EW × CM	0.00682572	0.756471	49.4221
411	EW × CM	0.00677748	0.747965	38.343
413	EW × CM	0.00753677	0.755577	50.5313
415	EW × CM	0.00776476	0.763287	48.7823
416	EW × CM	0.00730583	0.748971	36.3768
417	EW × CM	0.00585601	0.740027	38.8828
418	EW × CM	0.00557433	0.749097	39.8114
420	EW × CM	0.0063643	0.746197	32.3569
421	EW × CM	0.00566174	0.744645	36.5731
423	EW × CM	0.00581266	0.759327	56.0324
425	EW × CM	0.00636679	0.744697	37.9715
428	EW × CM	0.00706049	0.745668	32.3176
429	EW × CM	0.00786614	0.750258	41.2367
431	EW × CM	0.00653118	0.742257	16.166
432	EW × CM	0.00591107	0.730785	15.936
435	EW × CM	0.00691249	0.741528	24.9939
437	EW × CM	0.00600438	0.742242	43.3794
439	EW × CM	0.00680179	0.750084	40.1132
440	EW × CM	0.00716585	0.745452	41.9789
502	EW × CM	0.00580039	0.745311	47.8319
503	EW × CM	0.00708102	0.756969	32.9146
506	EW × CM	0.00622821	0.745642	42.9004
507	EW × CM	0.00627184	0.74493	38.5918
509	EW × CM	0.00539912	0.739222	42.5052
511	EW × CM	0.00557359	0.723097	16.5914
513	EW × CM	0.00559632	0.754312	47.0117
517	EW × CM	0.00596142	0.755527	49.2456
519	EW × CM	0.00676644	0.754398	53.3038
521	EW × CM	0.0070863	0.758648	65.1925
525	EW × CM	0.00662086	0.748715	35.6398
526	EW × CM	0.00686681	0.754629	46.3933
527	EW × CM	0.00577563	0.745559	48.122
530	EW × CM	0.00868751	0.747233	32.8582
532	EW × CM	0.00598617	0.753312	45.7968
538	EW × CM	0.00712974	0.750587	46.1467
541	EW × CM	0.00913276	0.744562	44.828
601	EW × CM	0.00651115	0.758135	40.4224
602	EW × CM	0.00620374	0.750253	43.6847
606	EW × CM	0.00688133	0.739058	36.3856
608	EW × CM	0.00596874	0.747186	31.4485
609	EW × CM	0.00794578	0.75472	44.2196
614	EW × CM	0.00682503	0.73479	24.1213
621	EW × CM	0.00571919	0.754384	41.6484
625	EW × CM	0.00678667	0.744247	33.011
630	EW × CM	0.00640019	0.742766	44.9328
631	EW × CM	0.00524835	0.737858	11.4555
633	EW × CM	0.00613342	0.756278	46.8038
634	EW × CM	0.00520031	0.747989	53.0085
635	EW × CM	0.00629905	0.760945	52.8574
639	EW × CM	0.00732396	0.753956	44.7224
640	EW × CM	0.0058996	0.757208	33.3038
641	EW × CM	0.00670672	0.746753	44.4128
701	EW × CM	0.00572999	0.740739	41.3129
702	EW × CM	0.00609336	0.75153	54.9713
704	EW × CM	0.00719242	0.7466	31.8408
705	EW × CM	0.00583592	0.753541	49.2307
707	EW × CM	0.00511258	0.750071	40.7434
713	EW × CM	0.00603968	0.739248	33.3603
715	EW × CM	0.0064721	0.753736	36.9541
718	EW × CM	0.00699886	0.759544	47.0902
720	EW × CM	0.00648925	0.747871	39.0459
722	EW × CM	0.00712391	0.748168	40.0469
727	EW × CM	0.00533326	0.7457	45.1845
730	EW × CM	0.00649254	0.738797	44.1126
736	EW × CM	0.00586101	0.747738	44.2509
738	EW × CM	0.0056161	0.749913	57.9337
801	EW × CM	0.00815736	0.749073	34.3179
803	EW × CM	0.00653523	0.744184	27.4032
804	EW × CM	0.00723917	0.74942	34.717
807	EW × CM	0.00626066	0.753118	40.3787
808	EW × CM	0.00621814	0.756083	41.7439
810	EW × CM	0.00639782	0.750061	35.0227
811	EW × CM	0.0146388	0.741038	26.8388
813	EW × CM	0.0060584	0.740203	29.9126
822	EW × CM	0.00583822	0.749422	34.3624
825	EW × CM	0.00643215	0.755852	46.3695
826	EW × CM	0.00599777	0.733856	25.1485
830	EW × CM	0.00666155	0.743012	37.1703
833	EW × CM	0.00605239	0.755851	47.353
836	EW × CM	0.00679431	0.737111	32.8857
837	EW × CM	0.00740655	0.749488	42.4891
839	EW × CM	0.0059015	0.746927	36.0238
902	EW × CM	0.00585581	0.742488	43.4325
904	EW × CM	0.00544148	0.739461	41.8937
906	EW × CM	0.00737532	0.749849	42.6862
911	EW × CM	0.00620067	0.740625	31.1095
912	EW × CM	0.00562779	0.743345	26.1238
917	EW × CM	0.00598214	0.75307	24.7541
923	EW × CM	0.0069947	0.757612	46.9647
1002	EW × CM	0.00981734	0.741839	31.0968
1003	EW × CM	0.00877772	0.755041	31.7833
1007	EW × CM	0.00435712	0.745105	35.4099
1038	EW × CM	0.00913806	0.749358	31.3287
1102	EW × CM	0.00570169	0.739799	50.5749
1105	EW × CM	0.0060829	0.755023	45.1406
1106	EW × CM	0.00542695	0.74786	44.7368
1107	EW × CM	0.00596486	0.742996	42.3069
1108	EW × CM	0.00464279	0.749638	58.2261
1113	EW × CM	0.00454526	0.744511	36.7171
1116	EW × CM	0.00679784	0.743698	40.326
1119	EW × CM	0.00583079	0.751897	44.8253
1121	EW × CM	0.0042763	0.741701	36.0669
1123	EW × CM	0.00642525	0.746018	42.2955
1203	EW × CM	0.0165541	0.763432	48.684
1213	EW × CM	0.0129298	0.758211	47.7268
1216	EW × CM	0.010247	0.744101	36.2268
1304	EW × CM	0.0133143	0.760927	49.8725
1307	EW × CM	0.0106722	0.743351	33.598
1308	EW × CM	0.0159976	0.760712	47.8859
1309	EW × CM	0.0102368	0.756726	48.8282
1312	EW × CM	0.0161481	0.76075	51.8928
1313	EW × CM	0.00917045	0.753594	47.8768
1318	EW × CM	0.0171585	0.756129	35.5443
1321	EW × CM	0.00922281	0.748561	44.3616
1324	EW × CM	0.0101563	0.754442	42.5374
1325	EW × CM	0.0119291	0.751292	28.0315
1331	EW × CM	0.0139925	0.74443	32.8513
1332	EW × CM	0.0157451	0.739013	23.1616
1337	EW × CM	0.00962455	0.736395	33.4231
1340	EW × CM	0.0137714	0.746337	44.6117
1406	EW × CM	0.00901682	0.745249	26.2728
1421	EW × CM	0.00916121	0.741935	36.4086
1429	EW × CM	0.013312	0.749555	47.9936
1435	EW × CM	0.0115396	0.749307	37.0005
1437	EW × CM	0.0133443	0.742484	40.6433
1440	EW × CM	0.008235	0.735348	32.6478
1442	EW × CM	0.0138538	0.742011	30.752
1501	EW × CM	0.0102012	0.740083	37.69
1502	EW × CM	0.00783078	0.736099	30.458
1507	EW × CM	0.00886685	0.74958	37.3114
1511	EW × CM	0.00718088	0.734052	34.7338
1512	EW × CM	0.013255	0.743864	33.9902
1534	EW × CM	0.00975906	0.750219	32.5707
1536	EW × CM	0.00865646	0.742026	15.3207
1538	EW × CM	0.0128855	0.751284	31.8936
1541	EW × CM	0.012226	0.752896	42.418
1544	EW × CM	0.0102952	0.736118	19.8763
1548	EW × CM	0.010781	0.748587	32.6445
1549	EW × CM	0.0125013	0.758409	32.4039
1551	EW × CM	0.00921535	0.754165	52.5559
1552	EW × CM	0.00840707	0.744427	38.745
1607	EW × CM	0.0171821	0.750256	31.7856
1608	EW × CM	0.014908	0.741205	26.5061
1609	EW × CM	0.00764468	0.742141	34.7865
1618	EW × CM	0.00903284	0.750208	33.0924
1619	EW × CM	0.00950852	0.743522	38.7755
1620	EW × CM	0.0125802	0.761057	59.5937
1621	EW × CM	0.0114691	0.745722	36.8879
1623	EW × CM	0.0131528	0.741473	31.4121
1624	EW × CM	0.0139067	0.751679	37.7544
1626	EW × CM	0.0106724	0.745788	41.8125
1629	EW × CM	0.00976565	0.74666	44.8237
1631	EW × CM	0.0122222	0.748158	48.1048
1632	EW × CM	0.0111806	0.748511	46.0889
1644	EW × CM	0.00894068	0.753175	42.4031
1650	EW × CM	0.0154276	0.746099	37.2201
1652	EW × CM	0.0104678	0.752331	34.3289
1656	EW × CM	0.0107222	0.754736	41.251
1657	EW × CM	0.0101858	0.740308	36.7442
1658	EW × CM	0.0101011	0.759741	49.9124
1659	EW × CM	0.0120176	0.769702	54.2956
1661	EW × CM	0.0126741	0.763053	44.3165
1663	EW × CM	0.0123323	0.752405	46.9093
1664	EW × CM	0.0117816	0.752283	50.8031
410	EW × CXY	0.00835684	0.789427	54.0079
638	EW × CXY	0.00813511	0.793603	15.5484
735	EW × CXY	0.00905582	0.789672	24.0549
107	EW × DG	0.00706764	0.782771	13.9891
204	EW × DG	0.00842849	0.789405	12.5558
208	EW × DG	0.00775471	0.790936	2.85883
211	EW × DG	0.0100726	0.795759	10.1359
235	EW × DG	0.0073385	0.782435	30.2314
535	EW × DG	0.00815849	0.794563	21.1463
604	EW × DG	0.00997201	0.783234	13.1877
627	EW × DG	0.00724321	0.792573	7.56438
823	EW × DG	0.00835848	0.787609	26.6205
1035	EW × DG	0.00790228	0.789908	10.741
1124	EW × DG	0.00753419	0.786912	45.4948
1231	EW × DG	0.0141972	0.785998	16.2652
805	EW × HJY	0.00692206	0.796602	82.3619
1310	EW × HJY	0.00932224	0.793041	31.9533
1319	EW × HJY	0.00890924	0.794739	53.4458
1622	EW × HJY	0.0101346	0.793922	27.6535
102	EW × MK	0.00710159	0.785181	19.1241
137	EW × MK	0.00731606	0.784058	14.8704
205	EW × MK	0.00798121	0.791167	9.34827
812	EW × MK	0.0097216	0.787708	7.09556
824	EW × MK	0.00680303	0.787951	40.4543
624	EW × QNX	0.00748852	0.799453	30.8638
122	EW × TC	0.0079102	0.790477	0.6885
249	EW × ZY	0.00844388	0.793598	21.3073
424	EW × ZY	0.00753819	0.792855	7.08068
113	EW × EW (selfing)	ASR < 0.008 for all candidate parental couples	IBS with EW > 0.84	5.0747
121	EW × EW (selfing)	ASR < 0.008 for all candidate parental couples	IBS with EW > 0.84	3.21385
203	EW × EW (selfing)	ASR < 0.008 for all candidate parental couples	IBS with EW > 0.84	8.84001
223	EW × EW (selfing)	ASR < 0.008 for all candidate parental couples	IBS with EW > 0.84	8.56588
227	EW × EW (selfing)	ASR < 0.008 for all candidate parental couples	IBS with EW > 0.84	1.88465
237	EW × EW (selfing)	ASR < 0.008 for all candidate parental couples	IBS with EW > 0.84	4.69735
243	EW × EW (selfing)	ASR < 0.008 for all candidate parental couples	IBS with EW > 0.84	9.73408
422	EW × EW (selfing)	ASR < 0.008 for all candidate parental couples	IBS with EW > 0.84	1.56238
629	EW × EW (selfing)	ASR < 0.008 for all candidate parental couples	IBS with EW > 0.84	5.13397
731	EW × EW (selfing)	ASR < 0.008 for all candidate parental couples	IBS with EW > 0.84	3.07415
910	EW × EW (selfing)	ASR < 0.008 for all candidate parental couples	IBS with EW > 0.84	5.21901

## Sheet: Table S6
Supplementary Table S6. Marker positions on the genetic and physical maps
Note: The chromosome and physical positions are based on the 'Shuchazao' reference genome (Xia et al. Molecular plant 2020, 13, 1013-1026).
Linkage group / chromosome	Genetic position	Marker ID	Physical positions	Segregation type (CM×EW)
Chr1	0	Marker331	1645945	lmxll
Chr1	0	Marker332	1646002	lmxll
Chr1	0	Marker48	161730	lmxll
Chr1	0.93	Marker251	1186272	nnxnp
Chr1	0.93	Marker443	2125455	hkxhk
Chr1	0.93	Marker624	3945065	lmxll
Chr1	0.93	Marker74	228949	nnxnp
Chr1	0.93	Marker76	229023	nnxnp
Chr1	1.281	Marker479	2258097	lmxll
Chr1	1.281	Marker726	4785867	lmxll
Chr1	1.613	Marker218	979616	nnxnp
Chr1	1.613	Marker381	1853743	nnxnp
Chr1	1.631	Marker779	4998822	lmxll
Chr1	1.981	Marker966	6638716	lmxll
Chr1	1.981	Marker971	6677303	lmxll
Chr1	2.984	Marker654	4216661	nnxnp
Chr1	3.666	Marker811	5361422	nnxnp
Chr1	4.349	Marker1040	7454246	nnxnp
Chr1	4.349	Marker1206	8365413	nnxnp
Chr1	4.349	Marker1431	10656558	nnxnp
Chr1	4.349	Marker876	6078916	nnxnp
Chr1	6.415	Marker1535	11778178	lmxll
Chr1	6.415	Marker1637	12962848	hkxhk
Chr1	6.415	Marker1679	13109871	lmxll
Chr1	6.415	Marker1680	13110141	lmxll
Chr1	6.415	Marker2102	17384602	lmxll
Chr1	7.036	Marker1233	8410583	nnxnp
Chr1	8.609	Marker1669	13090929	nnxnp
Chr1	8.609	Marker1796	15118380	nnxnp
Chr1	8.609	Marker1935	16181558	nnxnp
Chr1	8.609	Marker1960	16511162	nnxnp
Chr1	8.917	Marker2323	19482260	nnxnp
Chr1	10.17	Marker2374	19686426	lmxll
Chr1	10.17	Marker2491	21250863	hkxhk
Chr1	10.17	Marker2545	21510657	lmxll
Chr1	11.109	Marker2243	18815440	nnxnp
Chr1	11.109	Marker2261	19018546	hkxhk
Chr1	11.109	Marker2379	19727137	lmxll
Chr1	12.361	Marker2422	20329888	nnxnp
Chr1	12.669	Marker2497	21315942	nnxnp
Chr1	12.669	Marker2506	21353696	nnxnp
Chr1	12.978	Marker2567	22239473	nnxnp
Chr1	13.913	Marker2689	22797429	nnxnp
Chr1	13.913	Marker2966	25600600	hkxhk
Chr1	14.21	Marker2977	25626547	lmxll
Chr1	14.21	Marker2999	25823666	lmxll
Chr1	14.959	Marker3002	25842340	nnxnp
Chr1	15.11	Marker3078	26324607	lmxll
Chr1	15.708	Marker3731	30630303	lmxll
Chr1	15.708	Marker3761	30669734	lmxll
Chr1	16.005	Marker3277	27351997	nnxnp
Chr1	16.005	Marker3448	28967605	hkxhk
Chr1	16.749	Marker3278	27352007	nnxnp
Chr1	17.246	Marker3792	30684110	lmxll
Chr1	17.493	Marker3766	30670035	nnxnp
Chr1	17.863	Marker3862	31131314	hkxhk
Chr1	17.863	Marker4077	33053498	lmxll
Chr1	19.071	Marker3878	31370072	nnxnp
Chr1	19.071	Marker3992	32492430	nnxnp
Chr1	20.28	Marker4051	32827464	nnxnp
Chr1	20.28	Marker4121	33280574	nnxnp
Chr1	20.28	Marker4452	37125204	nnxnp
Chr1	20.28	Marker4459	37199716	nnxnp
Chr1	21.488	Marker4471	37223149	nnxnp
Chr1	21.488	Marker4476	37264448	nnxnp
Chr1	21.488	Marker4491	37581709	nnxnp
Chr1	21.488	Marker4829	39949607	nnxnp
Chr1	21.488	Marker4859	40068156	hkxhk
Chr1	21.488	Marker4889	40258974	nnxnp
Chr1	21.719	Marker4875	40095272	hkxhk
Chr1	22.536	Marker4928	40611747	nnxnp
Chr1	22.806	Marker5103	42184212	nnxnp
Chr1	23.348	Marker5131	42333611	hkxhk
Chr1	24.049	Marker5321	43616282	nnxnp
Chr1	24.049	Marker5678	45567356	nnxnp
Chr1	24.75	Marker5001	41223348	lmxll
Chr1	24.75	Marker5696	45638979	nnxnp
Chr1	24.75	Marker5722	45754427	nnxnp
Chr1	24.75	Marker5792	46454501	nnxnp
Chr1	24.75	Marker5805	46456559	hkxhk
Chr1	24.75	Marker6150	48153282	lmxll
Chr1	27.941	Marker5826	46748000	hkxhk
Chr1	28.88	Marker5831	46748309	hkxhk
Chr1	28.88	Marker5840	46847983	nnxnp
Chr1	28.88	Marker6826	51399504	nnxnp
Chr1	29.819	Marker5842	46848301	nnxnp
Chr1	29.819	Marker5944	47210932	hkxhk
Chr1	29.819	Marker6181	48206079	nnxnp
Chr1	29.819	Marker6284	48937725	nnxnp
Chr1	29.819	Marker6364	49411831	nnxnp
Chr1	29.819	Marker6599	50093625	nnxnp
Chr1	29.819	Marker6613	50263247	nnxnp
Chr1	30.281	Marker6962	52349044	nnxnp
Chr1	30.742	Marker7204	54226467	nnxnp
Chr1	30.742	Marker7220	54272243	nnxnp
Chr1	31.226	Marker6610	50212717	lmxll
Chr1	31.226	Marker6703	50894684	lmxll
Chr1	31.226	Marker7194	54155392	lmxll
Chr1	31.226	Marker7196	54160060	lmxll
Chr1	31.226	Marker7200	54191924	lmxll
Chr1	32.159	Marker6832	51465384	lmxll
Chr1	32.159	Marker7492	56452683	lmxll
Chr1	32.159	Marker7551	56534969	lmxll
Chr1	32.159	Marker7635	56837491	lmxll
Chr1	32.159	Marker7663	57037684	lmxll
Chr1	33.093	Marker7320	55737404	hkxhk
Chr1	33.093	Marker7398	55926501	nnxnp
Chr1	33.093	Marker7640	56839650	nnxnp
Chr1	34.033	Marker7752	57435978	nnxnp
Chr1	34.502	Marker7754	57436067	nnxnp
Chr1	34.97	Marker8157	60812517	nnxnp
Chr1	34.97	Marker8161	60852963	nnxnp
Chr1	35.438	Marker8445	62935456	nnxnp
Chr1	35.906	Marker8133	59962034	lmxll
Chr1	35.906	Marker8196	61468910	hkxhk
Chr1	35.906	Marker8259	61640236	lmxll
Chr1	35.906	Marker8313	61854272	lmxll
Chr1	35.906	Marker8401	62653140	lmxll
Chr1	35.906	Marker8539	63765598	nnxnp
Chr1	35.906	Marker8655	64092114	nnxnp
Chr1	35.906	Marker8658	64132544	nnxnp
Chr1	35.906	Marker8681	64355005	nnxnp
Chr1	37.475	Marker9247	67849079	nnxnp
Chr1	37.475	Marker9379	68461391	nnxnp
Chr1	37.475	Marker9380	68483561	nnxnp
Chr1	37.927	Marker10730	73728791	lmxll
Chr1	37.927	Marker10731	73729084	lmxll
Chr1	37.927	Marker10737	73777062	lmxll
Chr1	37.927	Marker10747	73818382	lmxll
Chr1	37.927	Marker10866	74209617	lmxll
Chr1	37.927	Marker10871	74216786	lmxll
Chr1	37.927	Marker10872	74226692	lmxll
Chr1	37.927	Marker10924	74545033	lmxll
Chr1	37.927	Marker10932	74558375	lmxll
Chr1	37.927	Marker11124	75667885	lmxll
Chr1	37.927	Marker9533	69228757	lmxll
Chr1	38.256	Marker11149	75799086	hkxhk
Chr1	38.256	Marker9016	66190050	lmxll
Chr1	38.256	Marker9123	66842527	lmxll
Chr1	38.256	Marker9374	68404491	lmxll
Chr1	38.256	Marker9489	69149523	lmxll
Chr1	38.488	Marker9496	69168828	hkxhk
Chr1	38.796	Marker10501	72330624	lmxll
Chr1	39.416	Marker10609	72854497	nnxnp
Chr1	39.416	Marker11137	75721665	hkxhk
Chr1	39.416	Marker9382	68490511	nnxnp
Chr1	41.004	Marker9059	66442461	lmxll
Chr1	41.004	Marker9075	66533735	lmxll
Chr1	41.004	Marker9355	68218488	lmxll
Chr1	41.528	Marker11148	75798792	hkxhk
Chr1	41.528	Marker11618	78717623	lmxll
Chr1	41.991	Marker10048	70802354	nnxnp
Chr1	41.991	Marker10439	72174586	nnxnp
Chr1	41.991	Marker10611	72855748	nnxnp
Chr1	41.991	Marker11194	75998386	hkxhk
Chr1	41.991	Marker11202	76158290	hkxhk
Chr1	41.991	Marker11440	77646986	nnxnp
Chr1	41.991	Marker11506	78167577	nnxnp
Chr1	41.991	Marker11551	78309551	lmxll
Chr1	41.991	Marker11596	78552916	nnxnp
Chr1	41.991	Marker11607	78641533	hkxhk
Chr1	41.991	Marker12220	80937681	hkxhk
Chr1	41.991	Marker9840	70405707	nnxnp
Chr1	42.454	Marker11164	75843471	hkxhk
Chr1	42.454	Marker12937	86219484	lmxll
Chr1	42.685	Marker11126	75668154	nnxnp
Chr1	42.685	Marker11333	77099813	hkxhk
Chr1	42.685	Marker11441	77647264	nnxnp
Chr1	43.15	Marker11490	78085375	lmxll
Chr1	43.15	Marker11597	78553139	nnxnp
Chr1	43.15	Marker11603	78593287	nnxnp
Chr1	43.15	Marker11757	78996401	nnxnp
Chr1	43.15	Marker12361	82244500	nnxnp
Chr1	43.15	Marker12368	82281426	hkxhk
Chr1	43.15	Marker12692	84141032	nnxnp
Chr1	44.561	Marker12685	84140769	lmxll
Chr1	44.561	Marker12845	85639232	lmxll
Chr1	44.561	Marker12874	85842501	hkxhk
Chr1	45.142	Marker13037	86917163	nnxnp
Chr1	45.142	Marker13228	88994972	nnxnp
Chr1	45.432	Marker13254	89205293	nnxnp
Chr1	45.432	Marker13368	89751263	nnxnp
Chr1	45.721	Marker13199	88811818	lmxll
Chr1	45.721	Marker13288	89377290	hkxhk
Chr1	45.721	Marker13404	89876091	nnxnp
Chr1	45.721	Marker13416	89911326	nnxnp
Chr1	45.721	Marker13424	89936920	nnxnp
Chr1	45.721	Marker13434	90001504	nnxnp
Chr1	45.721	Marker13496	90638081	nnxnp
Chr1	45.721	Marker13500	90668327	nnxnp
Chr1	45.721	Marker13631	91242054	lmxll
Chr1	45.721	Marker13638	91252940	nnxnp
Chr1	45.721	Marker13651	91279303	lmxll
Chr1	47.555	Marker14705	95227489	lmxll
Chr1	47.555	Marker14895	96376658	lmxll
Chr1	47.555	Marker15132	97070286	lmxll
Chr1	47.555	Marker15193	97201257	lmxll
Chr1	48.278	Marker14199	93390825	lmxll
Chr1	48.278	Marker14226	93417173	lmxll
Chr1	48.278	Marker14388	94031345	lmxll
Chr1	48.353	Marker13754	91808930	nnxnp
Chr1	48.353	Marker13783	91870503	nnxnp
Chr1	48.353	Marker13784	91894876	nnxnp
Chr1	48.353	Marker13786	91895074	nnxnp
Chr1	48.353	Marker13798	91930310	nnxnp
Chr1	48.353	Marker13858	92101739	nnxnp
Chr1	49.001	Marker14166	93349637	hkxhk
Chr1	49.001	Marker14623	94979959	nnxnp
Chr1	49.001	Marker14625	94980014	nnxnp
Chr1	49.466	Marker12708	84475358	lmxll
Chr1	49.466	Marker12839	85638958	lmxll
Chr1	49.466	Marker12857	85722611	lmxll
Chr1	49.466	Marker13870	92103409	hkxhk
Chr1	49.466	Marker14039	92742963	nnxnp
Chr1	49.466	Marker14553	94675723	nnxnp
Chr1	49.466	Marker14617	94921503	nnxnp
Chr1	49.466	Marker14688	95220388	nnxnp
Chr1	49.466	Marker14734	95439534	nnxnp
Chr1	49.929	Marker13245	89095518	lmxll
Chr1	49.929	Marker13755	91809191	nnxnp
Chr1	49.929	Marker13759	91812576	nnxnp
Chr1	50.392	Marker13893	92212230	lmxll
Chr1	50.392	Marker13946	92301583	hkxhk
Chr1	50.392	Marker13983	92524321	lmxll
Chr1	51.231	Marker14225	93416953	lmxll
Chr1	51.231	Marker14256	93519503	lmxll
Chr1	51.967	Marker15195	97241805	nnxnp
Chr1	52.069	Marker15258	97775574	lmxll
Chr1	52.486	Marker15072	96970781	hkxhk
Chr1	52.486	Marker15838	102288312	lmxll
Chr1	52.486	Marker15848	102306445	lmxll
Chr1	52.949	Marker14953	96579597	nnxnp
Chr1	52.949	Marker15569	100723880	hkxhk
Chr1	53.28	Marker15233	97471747	nnxnp
Chr1	53.724	Marker15385	98597209	lmxll
Chr1	53.724	Marker15418	99228588	lmxll
Chr1	53.724	Marker15558	100588415	lmxll
Chr1	54.28	Marker15871	102319580	nnxnp
Chr1	54.28	Marker15878	102334753	nnxnp
Chr1	55.279	Marker15879	102348644	hkxhk
Chr1	55.279	Marker15933	102377473	nnxnp
Chr1	55.745	Marker16354	104843607	hkxhk
Chr1	55.745	Marker16729	107049604	lmxll
Chr1	56.208	Marker16399	104952946	hkxhk
Chr1	56.208	Marker16527	105819811	nnxnp
Chr1	56.637	Marker15966	102611514	lmxll
Chr1	56.637	Marker16150	104143550	lmxll
Chr1	56.637	Marker16351	104834738	lmxll
Chr1	56.637	Marker16401	104953208	lmxll
Chr1	56.637	Marker16495	105535286	lmxll
Chr1	56.71	Marker16530	105820052	nnxnp
Chr1	56.71	Marker16664	106874113	nnxnp
Chr1	56.71	Marker16862	107744514	nnxnp
Chr1	56.71	Marker17105	109654388	nnxnp
Chr1	57.721	Marker17106	109658642	nnxnp
Chr1	57.721	Marker17289	110326718	nnxnp
Chr1	57.721	Marker17309	110381629	nnxnp
Chr1	57.721	Marker17329	110428586	nnxnp
Chr1	57.721	Marker17373	110806624	nnxnp
Chr1	57.721	Marker17622	111839886	nnxnp
Chr1	58.377	Marker17113	109659377	lmxll
Chr1	58.377	Marker17491	111366956	lmxll
Chr1	58.377	Marker17600	111629460	lmxll
Chr1	58.377	Marker18185	114253059	lmxll
Chr1	58.377	Marker18314	114915817	lmxll
Chr1	58.377	Marker18339	115206022	lmxll
Chr1	58.377	Marker18361	115272645	lmxll
Chr1	58.377	Marker18459	116375241	lmxll
Chr1	58.731	Marker17662	112070101	nnxnp
Chr1	58.731	Marker18107	113967443	nnxnp
Chr1	58.805	Marker18583	117024691	lmxll
Chr1	58.805	Marker18588	117196029	lmxll
Chr1	58.805	Marker18658	117335165	lmxll
Chr1	58.805	Marker18794	118787782	lmxll
Chr1	58.805	Marker19448	124416276	lmxll
Chr1	58.805	Marker19499	125083943	lmxll
Chr1	59.234	Marker18130	114066977	lmxll
Chr1	59.234	Marker18162	114149784	lmxll
Chr1	59.234	Marker18181	114252813	hkxhk
Chr1	59.234	Marker18336	115205932	lmxll
Chr1	60.414	Marker17320	110416580	lmxll
Chr1	60.414	Marker18134	114067254	lmxll
Chr1	60.414	Marker18268	114802427	hkxhk
Chr1	60.414	Marker18429	116223994	nnxnp
Chr1	60.414	Marker18527	116771438	nnxnp
Chr1	60.645	Marker17557	111535235	lmxll
Chr1	60.645	Marker18530	116777823	nnxnp
Chr1	60.645	Marker18749	118561226	nnxnp
Chr1	60.645	Marker18913	120145146	hkxhk
Chr1	61.342	Marker18649	117328556	lmxll
Chr1	61.342	Marker18911	120144869	hkxhk
Chr1	61.342	Marker19354	123647097	lmxll
Chr1	61.342	Marker19437	124371281	hkxhk
Chr1	61.342	Marker19446	124415988	hkxhk
Chr1	61.689	Marker18845	119404796	nnxnp
Chr1	61.689	Marker18884	119947087	nnxnp
Chr1	62.739	Marker19209	122517171	hkxhk
Chr1	62.739	Marker19680	126598634	lmxll
Chr1	63.91	Marker19528	125367150	nnxnp
Chr1	63.91	Marker19546	125476272	nnxnp
Chr1	63.91	Marker19675	126451274	nnxnp
Chr1	63.91	Marker20008	128129371	lmxll
Chr1	63.91	Marker20233	129938162	hkxhk
Chr1	65.332	Marker19049	121022356	nnxnp
Chr1	65.332	Marker19466	124524139	nnxnp
Chr1	65.332	Marker19534	125384108	nnxnp
Chr1	65.332	Marker19921	127629739	nnxnp
Chr1	65.332	Marker20231	129937921	hkxhk
Chr1	65.332	Marker20255	130050257	lmxll
Chr1	65.332	Marker20318	130403886	hkxhk
Chr1	65.332	Marker20328	130404154	hkxhk
Chr1	65.797	Marker19665	126347624	nnxnp
Chr1	65.797	Marker20359	131110929	hkxhk
Chr1	65.797	Marker20411	131677958	nnxnp
Chr1	66.494	Marker20459	132210053	nnxnp
Chr1	66.494	Marker20488	132354840	hkxhk
Chr1	67.426	Marker20508	132479978	hkxhk
Chr1	67.426	Marker20593	133111205	lmxll
Chr1	67.426	Marker20602	133150107	lmxll
Chr1	67.889	Marker20510	132480189	nnxnp
Chr1	67.889	Marker20909	135401925	hkxhk
Chr1	67.889	Marker20915	135415264	lmxll
Chr1	67.889	Marker20923	135438933	hkxhk
Chr1	67.889	Marker21270	138594349	nnxnp
Chr1	67.889	Marker21300	138792400	nnxnp
Chr1	68.59	Marker21443	139515776	hkxhk
Chr1	68.822	Marker21843	142000488	nnxnp
Chr1	68.822	Marker21856	142234254	lmxll
Chr1	68.822	Marker21864	142278350	lmxll
Chr1	68.822	Marker21870	142289635	hkxhk
Chr1	69.053	Marker20666	134048983	nnxnp
Chr1	69.053	Marker20669	134049269	nnxnp
Chr1	69.053	Marker20913	135402145	nnxnp
Chr1	69.053	Marker21788	141738628	hkxhk
Chr1	69.053	Marker21918	142479696	lmxll
Chr1	71.45	Marker22172	143861185	lmxll
Chr1	71.45	Marker22218	144356430	hkxhk
Chr1	72.389	Marker22054	143195378	hkxhk
Chr1	72.389	Marker22227	144386501	lmxll
Chr1	72.389	Marker22504	146087329	lmxll
Chr1	72.389	Marker22749	148520547	nnxnp
Chr1	72.389	Marker22781	148759206	nnxnp
Chr1	72.389	Marker22801	148855451	nnxnp
Chr1	72.389	Marker22852	148987394	nnxnp
Chr1	72.707	Marker21526	140225903	lmxll
Chr1	72.707	Marker21908	142378442	lmxll
Chr1	72.707	Marker21928	142482677	lmxll
Chr1	73.024	Marker22147	143681699	lmxll
Chr1	73.024	Marker22260	144460281	lmxll
Chr1	73.663	Marker23311	152359805	lmxll
Chr1	73.663	Marker23356	152581828	lmxll
Chr1	74.968	Marker22860	149007306	nnxnp
Chr1	74.968	Marker22975	149432528	nnxnp
Chr1	74.968	Marker23574	154176017	nnxnp
Chr1	74.968	Marker23607	154266989	nnxnp
Chr1	74.968	Marker23608	154279455	nnxnp
Chr1	74.968	Marker23672	154440943	nnxnp
Chr1	74.968	Marker23678	154441244	nnxnp
Chr1	74.968	Marker23703	154822742	nnxnp
Chr1	74.968	Marker23779	155274183	nnxnp
Chr1	74.968	Marker23838	156443248	nnxnp
Chr1	74.968	Marker24316	158484211	nnxnp
Chr1	74.968	Marker24514	160308107	nnxnp
Chr1	75.953	Marker24187	157684741	lmxll
Chr1	75.953	Marker24314	158483950	lmxll
Chr1	76.27	Marker24384	159027471	lmxll
Chr1	76.27	Marker24428	159539088	lmxll
Chr1	76.27	Marker24448	159645707	lmxll
Chr1	76.909	Marker24730	161220767	lmxll
Chr1	76.909	Marker24839	161608790	lmxll
Chr1	77.548	Marker24521	160330446	nnxnp
Chr1	77.548	Marker24790	161305157	nnxnp
Chr1	77.548	Marker24812	161475255	nnxnp
Chr1	77.548	Marker24926	162525356	nnxnp
Chr1	77.548	Marker25086	163648281	nnxnp
Chr1	77.548	Marker25130	164221622	hkxhk
Chr1	78.487	Marker25092	163757496	lmxll
Chr1	78.487	Marker25139	164222040	hkxhk
Chr1	78.487	Marker25544	166900131	lmxll
Chr1	79.3	Marker25342	165699551	nnxnp
Chr1	79.574	Marker25672	168148546	lmxll
Chr1	80.113	Marker25546	166932292	nnxnp
Chr1	80.115	Marker25590	167228198	lmxll
Chr1	81.754	Marker25833	169971710	hkxhk
Chr1	81.754	Marker25836	170145225	nnxnp
Chr1	81.754	Marker25848	170296102	nnxnp
Chr1	81.754	Marker25861	170339774	nnxnp
Chr1	81.754	Marker26145	172000381	nnxnp
Chr1	81.754	Marker26183	172137340	nnxnp
Chr1	81.754	Marker26191	172161136	nnxnp
Chr1	82.924	Marker26004	170848519	hkxhk
Chr1	82.924	Marker26285	172581544	nnxnp
Chr1	83.272	Marker26050	170976286	lmxll
Chr1	83.619	Marker26068	171182560	lmxll
Chr1	83.619	Marker26184	172143887	lmxll
Chr1	83.619	Marker26186	172160879	hkxhk
Chr1	85.663	Marker26279	172525137	lmxll
Chr1	85.663	Marker26552	174813221	lmxll
Chr1	85.663	Marker26626	175655976	lmxll
Chr1	86.064	Marker26734	176959678	lmxll
Chr1	86.87	Marker26806	177436965	lmxll
Chr1	86.87	Marker26898	178221343	lmxll
Chr1	86.982	Marker26745	177013344	nnxnp
Chr1	86.982	Marker26961	178665273	nnxnp
Chr1	86.982	Marker27108	179423410	nnxnp
Chr1	87.529	Marker27325	180258524	nnxnp
Chr1	87.676	Marker26959	178664969	lmxll
Chr1	88.077	Marker26899	178225306	lmxll
Chr1	88.077	Marker27097	179324789	hkxhk
Chr1	88.077	Marker27412	180686722	lmxll
Chr1	88.077	Marker27473	181375493	lmxll
Chr1	88.486	Marker27100	179325016	nnxnp
Chr1	88.894	Marker27465	181346459	nnxnp
Chr1	89.303	Marker27516	181894507	nnxnp
Chr1	90.125	Marker27499	181439081	nnxnp
Chr1	90.125	Marker27521	181899395	nnxnp
Chr1	90.946	Marker27533	181982423	nnxnp
Chr1	91.355	Marker27606	182184714	lmxll
Chr1	91.355	Marker27608	182189501	nnxnp
Chr1	91.355	Marker27792	183209824	lmxll
Chr1	91.355	Marker27804	183671729	hkxhk
Chr1	91.82	Marker27597	182120690	lmxll
Chr1	91.82	Marker27694	182725887	hkxhk
Chr1	91.82	Marker27697	182726085	hkxhk
Chr1	92.052	Marker27903	184064937	hkxhk
Chr1	92.748	Marker27904	184065011	hkxhk
Chr1	92.748	Marker28124	185429496	nnxnp
Chr1	93.096	Marker28251	185836050	lmxll
Chr1	93.443	Marker27953	184320981	hkxhk
Chr1	93.443	Marker28564	188039998	nnxnp
Chr1	93.908	Marker28363	186511731	nnxnp
Chr1	93.908	Marker28381	186550883	hkxhk
Chr1	93.908	Marker28401	186670784	lmxll
Chr1	93.908	Marker28637	188337311	lmxll
Chr1	97.293	Marker28591	188103811	nnxnp
Chr1	97.293	Marker28798	190647657	nnxnp
Chr1	98.127	Marker28803	190686974	nnxnp
Chr1	99.804	Marker28930	191485904	nnxnp
Chr1	99.804	Marker28933	191486129	nnxnp
Chr1	99.804	Marker29012	191875952	nnxnp
Chr1	99.804	Marker29016	191876024	nnxnp
Chr1	99.804	Marker29295	194033699	nnxnp
Chr1	99.804	Marker29337	194211969	nnxnp
Chr1	99.804	Marker29340	194212206	nnxnp
Chr1	99.804	Marker29432	194909412	nnxnp
Chr1	99.804	Marker29772	197640751	nnxnp
Chr1	99.804	Marker30224	200965664	hkxhk
Chr1	99.804	Marker30437	202950908	nnxnp
Chr1	100.578	Marker28805	190687033	nnxnp
Chr1	100.578	Marker28911	191422862	nnxnp
Chr1	100.578	Marker28914	191423120	nnxnp
Chr1	105.494	Marker28951	191527199	lmxll
Chr1	105.494	Marker29019	191905758	lmxll
Chr1	105.824	Marker29737	197516697	lmxll
Chr1	105.824	Marker29753	197581653	lmxll
Chr1	105.824	Marker29988	199080330	lmxll
Chr1	105.824	Marker29991	199105258	lmxll
Chr1	105.824	Marker30129	200471971	lmxll
Chr1	105.824	Marker30150	200551000	lmxll
Chr1	105.824	Marker30581	204829006	lmxll
Chr1	106.154	Marker30130	200472002	lmxll
Chr1	106.154	Marker30232	201003823	lmxll
Chr1	106.154	Marker30234	201005661	hkxhk
Chr1	106.154	Marker30236	201006134	hkxhk
Chr1	106.154	Marker30251	201039994	nnxnp
Chr1	106.154	Marker30252	201040034	hkxhk
Chr1	106.154	Marker30431	202937028	nnxnp
Chr1	106.154	Marker30439	202951087	nnxnp
Chr1	107.275	Marker30706	207325443	nnxnp
Chr1	107.275	Marker30885	209181957	nnxnp
Chr1	107.396	Marker30829	208404550	lmxll
Chr1	107.645	Marker30886	209182190	nnxnp
Chr1	107.645	Marker31078	211058015	nnxnp
Chr1	107.645	Marker31114	211411089	nnxnp
Chr1	108.015	Marker30519	204174106	lmxll
Chr1	108.015	Marker30656	207008102	lmxll
Chr1	108.015	Marker30661	207069696	hkxhk
Chr1	112.612	Marker31407	215114171	nnxnp
Chr1	112.612	Marker31944	220674879	nnxnp
Chr1	114.39	Marker31118	211432280	lmxll
Chr1	114.39	Marker31122	211443405	lmxll
Chr1	115.443	Marker31642	218111129	nnxnp
Chr1	115.443	Marker31715	218852899	nnxnp
Chr1	115.999	Marker31707	218736802	hkxhk
Chr1	115.999	Marker31716	218853107	hkxhk
Chr1	115.999	Marker31977	220962393	lmxll
Chr1	115.999	Marker32031	221617142	lmxll
Chr1	116.7	Marker31498	216140510	lmxll
Chr1	116.7	Marker31990	221048807	nnxnp
Chr1	116.7	Marker32141	222830191	hkxhk
Chr1	117.63	Marker32060	221979372	nnxnp
Chr1	117.63	Marker32080	222230141	nnxnp
Chr2	0	Marker33171	9024596	nnxnp
Chr2	0	Marker33829	13283044	nnxnp
Chr2	0	Marker34081	15147220	nnxnp
Chr2	0	Marker34083	15192512	nnxnp
Chr2	0	Marker34093	15236902	nnxnp
Chr2	0	Marker34096	15237147	nnxnp
Chr2	0	Marker34271	16675171	nnxnp
Chr2	0.857	Marker32220	844759	lmxll
Chr2	0.857	Marker32335	1488520	lmxll
Chr2	0.93	Marker34393	17308613	nnxnp
Chr2	1.32	Marker32197	822593	lmxll
Chr2	1.32	Marker32359	1506292	lmxll
Chr2	1.32	Marker32440	2003673	lmxll
Chr2	1.32	Marker32509	2998732	lmxll
Chr2	2.808	Marker32545	3597507	nnxnp
Chr2	2.808	Marker32598	4179763	nnxnp
Chr2	2.808	Marker32608	4180020	nnxnp
Chr2	3.271	Marker32689	4639584	nnxnp
Chr2	3.734	Marker32745	5430696	nnxnp
Chr2	3.734	Marker32778	5621888	nnxnp
Chr2	3.734	Marker32822	6279959	nnxnp
Chr2	3.734	Marker34420	17466425	nnxnp
Chr2	5.15	Marker32675	4508355	lmxll
Chr2	5.15	Marker32716	5208716	lmxll
Chr2	5.613	Marker32847	6414705	lmxll
Chr2	5.613	Marker33516	11661593	hkxhk
Chr2	5.613	Marker34542	18980920	nnxnp
Chr2	5.613	Marker34546	18981147	nnxnp
Chr2	5.613	Marker34620	19862618	nnxnp
Chr2	7.681	Marker35543	25188701	nnxnp
Chr2	7.681	Marker35586	25735730	nnxnp
Chr2	9.75	Marker35824	27942790	nnxnp
Chr2	9.75	Marker35828	27943060	nnxnp
Chr2	10.649	Marker34282	16693514	lmxll
Chr2	10.649	Marker34291	16717769	lmxll
Chr2	11.731	Marker34564	19094889	lmxll
Chr2	11.731	Marker34636	20318025	lmxll
Chr2	11.731	Marker34837	21523102	lmxll
Chr2	11.731	Marker34897	21864467	lmxll
Chr2	11.731	Marker34905	22055701	lmxll
Chr2	12.674	Marker35083	23148484	nnxnp
Chr2	12.674	Marker35089	23194211	nnxnp
Chr2	12.674	Marker35112	23285796	nnxnp
Chr2	12.674	Marker35154	23412797	nnxnp
Chr2	12.674	Marker35155	23413022	nnxnp
Chr2	12.674	Marker35158	23434195	nnxnp
Chr2	12.674	Marker35293	23844166	nnxnp
Chr2	13.362	Marker35285	23822390	lmxll
Chr2	13.362	Marker35375	24156318	lmxll
Chr2	13.362	Marker35391	24230520	lmxll
Chr2	13.362	Marker35416	24570271	lmxll
Chr2	13.901	Marker36117	29340292	lmxll
Chr2	13.901	Marker36214	30200238	lmxll
Chr2	14.742	Marker36819	34018310	nnxnp
Chr2	14.742	Marker36994	35249750	nnxnp
Chr2	14.983	Marker36255	30631428	lmxll
Chr2	14.983	Marker36285	30827928	lmxll
Chr2	14.983	Marker36590	33282266	lmxll
Chr2	15.558	Marker36404	31922298	nnxnp
Chr2	15.558	Marker36886	34474600	nnxnp
Chr2	15.558	Marker36946	34889860	nnxnp
Chr2	15.558	Marker36950	34976933	nnxnp
Chr2	15.558	Marker37599	39375534	nnxnp
Chr2	17.205	Marker37902	40983081	nnxnp
Chr2	17.205	Marker38017	41584604	nnxnp
Chr2	17.205	Marker38096	41856034	nnxnp
Chr2	17.205	Marker38102	41858852	nnxnp
Chr2	17.205	Marker38173	42378292	nnxnp
Chr2	17.205	Marker38493	44096786	nnxnp
Chr2	17.205	Marker38500	44133076	nnxnp
Chr2	17.205	Marker38567	44714393	nnxnp
Chr2	17.205	Marker38676	45692567	nnxnp
Chr2	17.611	Marker37922	41097026	nnxnp
Chr2	17.611	Marker38010	41583726	nnxnp
Chr2	17.727	Marker36387	31647935	lmxll
Chr2	17.727	Marker36539	33012458	lmxll
Chr2	17.727	Marker36902	34586080	lmxll
Chr2	17.727	Marker36957	35015592	lmxll
Chr2	17.727	Marker37024	35462751	lmxll
Chr2	17.727	Marker37025	35465699	lmxll
Chr2	18.017	Marker37038	35489336	nnxnp
Chr2	18.017	Marker37106	36100939	nnxnp
Chr2	18.017	Marker37107	36101092	nnxnp
Chr2	19.912	Marker37182	36866940	lmxll
Chr2	19.912	Marker37256	37428490	lmxll
Chr2	20.994	Marker37625	39532878	lmxll
Chr2	20.994	Marker37774	40447463	lmxll
Chr2	20.994	Marker37861	40751894	lmxll
Chr2	20.994	Marker37865	40757943	lmxll
Chr2	20.994	Marker37869	40758252	lmxll
Chr2	20.994	Marker37927	41169391	lmxll
Chr2	24.303	Marker38131	42066748	lmxll
Chr2	24.303	Marker38202	42600442	lmxll
Chr2	24.303	Marker38405	43652744	lmxll
Chr2	24.842	Marker38714	46118219	lmxll
Chr2	25.38	Marker38641	45320022	lmxll
Chr2	25.38	Marker38952	47278387	lmxll
Chr2	25.38	Marker39085	49037489	lmxll
Chr2	25.919	Marker39491	51192335	lmxll
Chr2	26.457	Marker39820	54529363	lmxll
Chr2	26.457	Marker39848	54668501	hkxhk
Chr2	26.923	Marker39921	55129481	lmxll
Chr2	26.923	Marker39937	55143674	lmxll
Chr2	27.388	Marker40123	56269440	lmxll
Chr2	27.388	Marker40168	56593576	lmxll
Chr2	28.327	Marker40263	58245460	nnxnp
Chr2	28.327	Marker40672	61433765	hkxhk
Chr2	28.327	Marker40711	61529096	hkxhk
Chr2	28.327	Marker40765	61656297	lmxll
Chr2	28.327	Marker40838	62778828	lmxll
Chr2	28.327	Marker40924	63495117	hkxhk
Chr2	28.327	Marker40931	63522118	lmxll
Chr2	28.327	Marker40945	63656277	lmxll
Chr2	28.327	Marker40970	63785147	lmxll
Chr2	28.327	Marker40979	63851524	lmxll
Chr2	28.327	Marker41515	66871821	hkxhk
Chr2	29.64	Marker41501	66794580	lmxll
Chr2	29.64	Marker41516	66872156	lmxll
Chr2	30.511	Marker41639	68383407	lmxll
Chr2	30.511	Marker41786	69222674	lmxll
Chr2	30.511	Marker41796	69250660	lmxll
Chr2	30.944	Marker41907	69924882	lmxll
Chr2	31.378	Marker41286	65838162	nnxnp
Chr2	31.378	Marker41909	69925151	hkxhk
Chr2	31.378	Marker42039	70512981	lmxll
Chr2	31.378	Marker42042	70513249	lmxll
Chr2	33.045	Marker42442	73711455	lmxll
Chr2	33.045	Marker42547	74329093	lmxll
Chr2	33.045	Marker42648	74696501	lmxll
Chr2	33.045	Marker42850	75654080	lmxll
Chr2	33.045	Marker42913	75928924	hkxhk
Chr2	33.045	Marker42921	75929220	hkxhk
Chr2	33.045	Marker43054	76199572	hkxhk
Chr2	33.045	Marker43096	76294949	hkxhk
Chr2	33.045	Marker43295	77999942	lmxll
Chr2	34.547	Marker43097	76295154	lmxll
Chr2	34.547	Marker43125	76594566	lmxll
Chr2	34.547	Marker44271	85256973	lmxll
Chr2	38.056	Marker43917	83111766	nnxnp
Chr2	38.056	Marker43971	83641927	nnxnp
Chr2	38.056	Marker43976	83642187	nnxnp
Chr2	38.056	Marker43994	83673077	nnxnp
Chr2	41.646	Marker44277	85298265	nnxnp
Chr2	42.518	Marker44065	83805570	lmxll
Chr2	42.518	Marker44363	86758231	lmxll
Chr2	42.518	Marker44470	87094218	lmxll
Chr2	42.518	Marker44580	87614406	nnxnp
Chr2	42.518	Marker44753	89764289	nnxnp
Chr2	42.518	Marker44811	90113234	hkxhk
Chr2	42.518	Marker44840	90126572	lmxll
Chr2	43.225	Marker45210	92356508	nnxnp
Chr2	43.561	Marker45268	92642250	lmxll
Chr2	43.561	Marker45575	94366972	lmxll
Chr2	43.931	Marker45381	93490454	nnxnp
Chr2	43.931	Marker45502	94033084	nnxnp
Chr2	44.637	Marker45004	91188513	nnxnp
Chr2	45.344	Marker45581	94367008	nnxnp
Chr2	45.344	Marker45674	94934793	nnxnp
Chr2	45.344	Marker45884	95699293	nnxnp
Chr2	46.409	Marker46156	97253843	lmxll
Chr2	46.409	Marker46474	99046007	lmxll
Chr2	46.763	Marker46159	97259213	nnxnp
Chr2	46.763	Marker46199	97386702	nnxnp
Chr2	48.902	Marker47043	101678060	nnxnp
Chr2	48.902	Marker47284	102430423	nnxnp
Chr2	48.902	Marker47391	102746532	nnxnp
Chr2	48.902	Marker47417	102771668	nnxnp
Chr2	48.902	Marker47509	103005184	nnxnp
Chr2	49.629	Marker48575	109119581	lmxll
Chr2	49.629	Marker48683	109866256	lmxll
Chr2	50.321	Marker47713	104258477	lmxll
Chr2	50.321	Marker47734	104361137	hkxhk
Chr2	50.454	Marker47733	104360963	hkxhk
Chr2	50.454	Marker47825	104799643	lmxll
Chr2	51.194	Marker48404	108067519	lmxll
Chr2	51.935	Marker48135	106989600	lmxll
Chr2	51.935	Marker48539	108595395	lmxll
Chr2	52.675	Marker47999	105922569	nnxnp
Chr2	52.675	Marker48027	106258991	nnxnp
Chr2	52.675	Marker48028	106259011	nnxnp
Chr2	52.675	Marker48111	106976833	hkxhk
Chr2	52.675	Marker48275	107467481	nnxnp
Chr2	53.815	Marker48872	111490441	lmxll
Chr2	53.815	Marker49036	112688447	lmxll
Chr2	55.909	Marker49276	115202860	nnxnp
Chr2	55.909	Marker49303	115331397	nnxnp
Chr2	57.901	Marker49412	115654685	lmxll
Chr2	57.901	Marker49578	117816485	lmxll
Chr2	57.901	Marker49582	117826322	lmxll
Chr2	57.901	Marker49644	118197389	hkxhk
Chr2	57.901	Marker49667	118369935	lmxll
Chr2	57.901	Marker49688	118508401	nnxnp
Chr2	57.901	Marker49724	118582157	nnxnp
Chr2	57.901	Marker49937	120355359	nnxnp
Chr2	60.157	Marker49951	120470168	lmxll
Chr2	60.157	Marker50130	121515545	hkxhk
Chr2	60.734	Marker50071	121035952	hkxhk
Chr2	60.734	Marker50075	121036208	hkxhk
Chr2	61.667	Marker50658	125506882	hkxhk
Chr2	61.667	Marker50854	126505315	lmxll
Chr2	61.667	Marker50867	126527095	lmxll
Chr2	61.667	Marker50905	126758652	lmxll
Chr2	61.667	Marker51001	127181904	lmxll
Chr2	61.667	Marker51023	127538461	lmxll
Chr2	62.363	Marker50222	122776974	nnxnp
Chr2	62.363	Marker50332	124169892	nnxnp
Chr2	62.363	Marker50348	124442673	hkxhk
Chr2	62.363	Marker50817	126267986	lmxll
Chr2	62.363	Marker50818	126268030	lmxll
Chr2	65.159	Marker50823	126404556	nnxnp
Chr2	65.159	Marker51389	130161052	nnxnp
Chr2	66.073	Marker51038	127667877	nnxnp
Chr2	66.073	Marker51151	128368437	nnxnp
Chr2	66.528	Marker51578	131497390	nnxnp
Chr2	66.528	Marker51950	133094660	nnxnp
Chr2	66.528	Marker52011	133744308	nnxnp
Chr2	66.528	Marker52267	135277617	nnxnp
Chr2	66.528	Marker52601	138674638	nnxnp
Chr2	66.983	Marker51089	128082873	nnxnp
Chr2	66.983	Marker51334	129336706	nnxnp
Chr2	67.438	Marker51956	133190031	nnxnp
Chr2	67.438	Marker52014	133791345	nnxnp
Chr2	67.438	Marker52018	133815186	nnxnp
Chr2	67.438	Marker52111	134327608	nnxnp
Chr2	67.438	Marker52252	135110893	nnxnp
Chr2	67.438	Marker52489	138024561	nnxnp
Chr2	67.438	Marker52495	138032161	nnxnp
Chr2	67.438	Marker52580	138642501	nnxnp
Chr2	68.328	Marker51329	129301404	lmxll
Chr2	68.328	Marker51468	130872611	lmxll
Chr2	68.328	Marker51870	132636173	lmxll
Chr2	68.328	Marker51873	132651547	lmxll
Chr2	68.799	Marker52783	139443942	lmxll
Chr2	68.799	Marker52847	141018897	lmxll
Chr2	69.27	Marker53219	142609935	lmxll
Chr2	69.27	Marker53355	142776875	lmxll
Chr2	70.217	Marker53809	144938026	lmxll
Chr2	70.233	Marker52886	141070642	nnxnp
Chr2	70.233	Marker53133	142221058	nnxnp
Chr2	70.233	Marker53360	142777108	nnxnp
Chr2	70.233	Marker53370	142810480	nnxnp
Chr2	70.688	Marker53002	141471603	nnxnp
Chr2	70.688	Marker53788	144823449	nnxnp
Chr2	70.688	Marker53817	145063154	hkxhk
Chr2	70.688	Marker53838	145259313	nnxnp
Chr2	71.385	Marker53484	143102046	nnxnp
Chr2	71.385	Marker53533	143470278	lmxll
Chr2	71.385	Marker53636	143780347	hkxhk
Chr2	72.082	Marker53638	143782168	lmxll
Chr2	72.082	Marker54044	145891660	nnxnp
Chr2	72.082	Marker54543	148586527	nnxnp
Chr2	72.082	Marker54794	149321914	hkxhk
Chr2	72.547	Marker54135	146134465	hkxhk
Chr2	73.477	Marker54203	146775259	hkxhk
Chr2	73.477	Marker54295	147394427	nnxnp
Chr2	73.851	Marker53895	145308643	lmxll
Chr2	73.851	Marker54778	149268144	lmxll
Chr2	73.851	Marker54798	149322140	lmxll
Chr2	73.851	Marker54816	149362075	lmxll
Chr2	73.851	Marker55001	150030700	lmxll
Chr2	73.851	Marker55013	150039995	lmxll
Chr2	73.851	Marker55015	150040209	lmxll
Chr2	73.851	Marker55087	150478742	lmxll
Chr2	74.225	Marker55096	150526906	lmxll
Chr2	74.225	Marker55101	150527136	lmxll
Chr2	74.225	Marker55103	150533833	lmxll
Chr2	74.225	Marker55140	150626611	lmxll
Chr2	74.225	Marker55264	150952416	lmxll
Chr2	76.919	Marker55711	153350386	lmxll
Chr2	76.919	Marker55787	153866849	lmxll
Chr2	77.208	Marker55293	151534862	nnxnp
Chr2	77.208	Marker55352	151842431	nnxnp
Chr2	77.208	Marker55377	151914671	nnxnp
Chr2	77.208	Marker55511	152461064	nnxnp
Chr2	77.671	Marker55644	153082166	lmxll
Chr2	77.815	Marker55701	153349054	nnxnp
Chr2	77.815	Marker55784	153808016	nnxnp
Chr2	78.423	Marker55274	151257898	nnxnp
Chr2	78.423	Marker55276	151258116	lmxll
Chr2	78.423	Marker55300	151627258	lmxll
Chr2	78.423	Marker55506	152460862	lmxll
Chr2	78.423	Marker55556	152787567	lmxll
Chr2	78.423	Marker55571	152855840	nnxnp
Chr2	78.423	Marker55594	152924659	hkxhk
Chr2	78.423	Marker55618	153013432	lmxll
Chr2	78.423	Marker55634	153061379	lmxll
Chr2	78.423	Marker55718	153387925	nnxnp
Chr2	78.423	Marker55947	154705827	lmxll
Chr2	78.423	Marker55952	154707630	nnxnp
Chr2	78.423	Marker56012	155022808	nnxnp
Chr2	78.654	Marker55267	150953040	hkxhk
Chr2	78.654	Marker55572	152856153	lmxll
Chr2	80.548	Marker56220	158018883	lmxll
Chr2	80.548	Marker56222	158025067	lmxll
Chr2	80.548	Marker56227	158041015	lmxll
Chr2	81.192	Marker56367	159325023	nnxnp
Chr2	81.192	Marker56784	161630924	nnxnp
Chr2	81.192	Marker56785	161631166	nnxnp
Chr2	81.192	Marker56914	162477564	nnxnp
Chr2	83.402	Marker56926	162639922	hkxhk
Chr2	83.75	Marker56956	162658063	lmxll
Chr2	83.75	Marker57144	163571602	lmxll
Chr2	84.095	Marker56932	162640196	nnxnp
Chr2	84.098	Marker57196	163743739	lmxll
Chr2	84.098	Marker57262	164044779	lmxll
Chr2	84.098	Marker57326	164435581	lmxll
Chr2	84.445	Marker57193	163739961	lmxll
Chr2	85.855	Marker57181	163734954	lmxll
Chr2	85.855	Marker57190	163735246	lmxll
Chr2	87.626	Marker57748	168385840	lmxll
Chr2	87.626	Marker57797	168875677	hkxhk
Chr2	87.626	Marker57809	168901012	hkxhk
Chr2	87.626	Marker57812	168903452	nnxnp
Chr2	87.626	Marker57829	168989197	nnxnp
Chr2	87.626	Marker58357	173795551	nnxnp
Chr2	88.127	Marker57151	163592301	lmxll
Chr2	88.627	Marker57344	164528130	lmxll
Chr2	88.627	Marker57517	165916178	lmxll
Chr2	88.627	Marker57884	169357673	lmxll
Chr2	88.627	Marker57935	169572650	lmxll
Chr2	90.656	Marker58214	172506517	lmxll
Chr2	91.156	Marker58350	173543643	lmxll
Chr2	91.656	Marker57999	170764546	nnxnp
Chr2	91.656	Marker58231	172760912	hkxhk
Chr2	91.656	Marker58352	173563966	lmxll
Chr2	92.108	Marker58447	175173226	lmxll
Chr2	92.559	Marker58597	175954528	lmxll
Chr2	94.076	Marker59276	182927313	nnxnp
Chr2	94.076	Marker59998	190299889	nnxnp
Chr2	94.076	Marker60049	190561038	nnxnp
Chr2	94.076	Marker60050	190578525	nnxnp
Chr2	94.076	Marker60241	192995606	nnxnp
Chr2	98.276	Marker60048	190560858	lmxll
Chr2	98.728	Marker59961	190086558	lmxll
Chr2	99.18	Marker59808	189191495	lmxll
Chr2	100.087	Marker60052	190633380	lmxll
Chr2	100.087	Marker60120	191362349	lmxll
Chr2	100.087	Marker60160	191781709	hkxhk
Chr2	100.611	Marker60760	196994130	nnxnp
Chr2	100.611	Marker60791	197057556	nnxnp
Chr2	101.662	Marker60574	195470871	nnxnp
Chr2	101.771	Marker60404	194674203	lmxll
Chr2	101.771	Marker61113	199117575	lmxll
Chr2	102.186	Marker60353	194105489	lmxll
Chr2	102.186	Marker60411	194803783	lmxll
Chr2	102.186	Marker60426	194902386	hkxhk
Chr2	102.649	Marker60484	195268910	nnxnp
Chr2	102.649	Marker60578	195473213	nnxnp
Chr2	103.116	Marker60699	196488640	lmxll
Chr2	103.116	Marker61133	199137178	lmxll
Chr2	106.478	Marker61397	200446433	nnxnp
Chr2	106.478	Marker61502	201938812	nnxnp
Chr2	106.478	Marker61548	202453313	nnxnp
Chr2	107.446	Marker61686	204353656	lmxll
Chr2	107.446	Marker61852	205962989	lmxll
Chr2	109.323	Marker62283	210630560	nnxnp
Chr2	109.323	Marker62372	211463290	nnxnp
Chr3	0	Marker154172	1706938	nnxnp
Chr3	0	Marker154173	1707233	nnxnp
Chr3	0	Marker154316	3239968	hkxhk
Chr3	1.197	Marker154319	3288399	hkxhk
Chr3	1.604	Marker154317	3240038	nnxnp
Chr3	1.604	Marker154345	3628278	nnxnp
Chr3	1.74	Marker154358	3769866	lmxll
Chr3	3.305	Marker154730	7126501	nnxnp
Chr3	3.305	Marker154736	7217069	hkxhk
Chr3	4.145	Marker154357	3733284	lmxll
Chr3	4.145	Marker154359	3770110	lmxll
Chr3	4.702	Marker154514	4923258	nnxnp
Chr3	4.702	Marker154735	7133185	nnxnp
Chr3	4.702	Marker154784	7916695	nnxnp
Chr3	4.702	Marker154788	7917938	lmxll
Chr3	4.702	Marker154791	7918205	hkxhk
Chr3	4.702	Marker154795	7922208	nnxnp
Chr3	4.702	Marker154940	8515958	lmxll
Chr3	4.702	Marker154941	8516006	lmxll
Chr3	4.702	Marker155409	12106818	lmxll
Chr3	5.167	Marker154886	8289629	nnxnp
Chr3	5.633	Marker154792	7921995	lmxll
Chr3	5.633	Marker154973	8705712	hkxhk
Chr3	5.95	Marker155043	9153807	nnxnp
Chr3	5.95	Marker155053	9187646	nnxnp
Chr3	5.95	Marker155175	9885918	nnxnp
Chr3	6.268	Marker155264	10829282	nnxnp
Chr3	7.231	Marker155535	13021515	nnxnp
Chr3	7.231	Marker155648	14669883	nnxnp
Chr3	7.231	Marker155649	14670144	nnxnp
Chr3	7.231	Marker155696	15180176	nnxnp
Chr3	7.549	Marker155909	16707290	nnxnp
Chr3	7.867	Marker156258	20819861	nnxnp
Chr3	8.185	Marker155688	15113086	nnxnp
Chr3	8.185	Marker155842	16177574	nnxnp
Chr3	8.185	Marker155892	16678069	nnxnp
Chr3	8.185	Marker155917	16728842	nnxnp
Chr3	8.185	Marker155918	16734473	nnxnp
Chr3	8.185	Marker156131	19401269	nnxnp
Chr3	9.088	Marker155414	12107121	lmxll
Chr3	9.088	Marker155441	12322391	lmxll
Chr3	16.133	Marker156257	20813590	lmxll
Chr3	16.133	Marker156278	20989818	lmxll
Chr3	16.133	Marker156406	23174067	lmxll
Chr3	16.133	Marker156427	23316839	lmxll
Chr3	16.133	Marker156434	23350522	lmxll
Chr3	16.133	Marker156467	24011504	lmxll
Chr3	16.133	Marker156547	24776775	lmxll
Chr3	16.133	Marker156897	29459514	lmxll
Chr3	16.985	Marker157442	35419071	lmxll
Chr3	16.985	Marker157877	41060836	lmxll
Chr3	16.985	Marker157892	41256770	lmxll
Chr3	22.025	Marker157194	32317297	nnxnp
Chr3	22.025	Marker157335	34756633	nnxnp
Chr3	23.645	Marker157907	41431504	nnxnp
Chr3	25.265	Marker157936	41760863	nnxnp
Chr3	25.265	Marker158047	42325818	hkxhk
Chr3	28.632	Marker158151	43050040	nnxnp
Chr3	28.632	Marker158171	43079839	nnxnp
Chr3	30.3	Marker158321	44887396	nnxnp
Chr3	31.044	Marker158386	45570509	lmxll
Chr3	32.813	Marker158891	51124380	nnxnp
Chr3	32.813	Marker158908	51401679	nnxnp
Chr3	32.813	Marker158910	51411857	nnxnp
Chr3	32.813	Marker159165	53055451	nnxnp
Chr3	32.813	Marker159305	54041041	nnxnp
Chr3	32.813	Marker159348	54278782	nnxnp
Chr3	32.813	Marker159591	56900729	nnxnp
Chr3	33.643	Marker159381	54466931	nnxnp
Chr3	37.011	Marker159596	56901054	nnxnp
Chr3	37.011	Marker159757	57323265	nnxnp
Chr3	37.011	Marker160013	59580572	nnxnp
Chr3	38.678	Marker160202	61077938	nnxnp
Chr3	41.192	Marker160317	61695490	nnxnp
Chr3	41.192	Marker160398	62092960	nnxnp
Chr3	42.022	Marker160742	65603441	nnxnp
Chr3	42.852	Marker161229	70955543	nnxnp
Chr3	42.852	Marker161393	72020851	nnxnp
Chr3	46.219	Marker161545	72850590	nnxnp
Chr3	46.219	Marker161582	72895444	nnxnp
Chr3	48.733	Marker161754	73616925	nnxnp
Chr3	49.563	Marker161885	74120769	nnxnp
Chr3	50.393	Marker162275	77875177	nnxnp
Chr3	50.393	Marker162327	78536879	nnxnp
Chr3	51.223	Marker162356	78759797	nnxnp
Chr3	51.294	Marker160396	62082512	lmxll
Chr3	52.053	Marker162563	80942706	nnxnp
Chr3	52.053	Marker162597	81735980	nnxnp
Chr3	52.053	Marker162600	81736034	nnxnp
Chr3	52.053	Marker162626	81993389	nnxnp
Chr3	52.053	Marker162631	82035962	nnxnp
Chr3	52.053	Marker162636	82036197	nnxnp
Chr3	52.053	Marker162686	82476262	nnxnp
Chr3	52.93	Marker160522	63331073	lmxll
Chr3	52.93	Marker161447	72291692	lmxll
Chr3	53.575	Marker161493	72463393	lmxll
Chr3	53.575	Marker161625	72967473	lmxll
Chr3	53.575	Marker161686	73366881	lmxll
Chr3	53.896	Marker161695	73373362	lmxll
Chr3	54.217	Marker162117	76224797	lmxll
Chr3	54.538	Marker161935	74951303	lmxll
Chr3	54.859	Marker162460	80072232	lmxll
Chr3	54.859	Marker162571	81159730	lmxll
Chr3	56.831	Marker162825	84196370	lmxll
Chr3	57.152	Marker162771	83953605	lmxll
Chr3	57.152	Marker163299	88110709	hkxhk
Chr3	57.152	Marker163554	90755724	hkxhk
Chr3	57.152	Marker163558	90756907	hkxhk
Chr3	57.152	Marker163586	90948277	nnxnp
Chr3	57.152	Marker164142	94180511	nnxnp
Chr3	57.152	Marker164158	94381657	nnxnp
Chr3	57.152	Marker164202	94863601	nnxnp
Chr3	57.152	Marker164500	96007548	lmxll
Chr3	57.152	Marker164577	96299506	lmxll
Chr3	57.152	Marker164704	97294631	lmxll
Chr3	57.85	Marker165356	99734918	nnxnp
Chr3	57.85	Marker165539	100862391	nnxnp
Chr3	57.85	Marker165540	100863496	nnxnp
Chr3	58.198	Marker164584	96714419	nnxnp
Chr3	58.545	Marker164790	97532385	lmxll
Chr3	58.545	Marker164835	97580019	hkxhk
Chr3	58.545	Marker165350	99717566	nnxnp
Chr3	59.011	Marker165489	100313477	hkxhk
Chr3	59.011	Marker165939	104391516	lmxll
Chr3	59.011	Marker165976	104439495	lmxll
Chr3	59.011	Marker166248	105667873	lmxll
Chr3	59.948	Marker165643	101645416	nnxnp
Chr3	59.948	Marker165798	103241552	nnxnp
Chr3	59.948	Marker165850	103721317	nnxnp
Chr3	59.948	Marker165888	104111879	nnxnp
Chr3	60.414	Marker166232	105657859	nnxnp
Chr3	60.88	Marker166301	106081977	nnxnp
Chr3	61.346	Marker166302	106082024	nnxnp
Chr3	61.346	Marker166467	106821283	nnxnp
Chr3	61.346	Marker166690	107934755	nnxnp
Chr3	61.346	Marker166742	108292655	nnxnp
Chr3	61.346	Marker167377	116981940	nnxnp
Chr3	61.346	Marker167429	117526018	nnxnp
Chr3	61.346	Marker167580	119249192	nnxnp
Chr3	61.346	Marker168037	122269505	nnxnp
Chr3	61.346	Marker168144	123603337	nnxnp
Chr3	61.835	Marker166818	110289372	lmxll
Chr3	61.835	Marker166902	111151097	lmxll
Chr3	62.758	Marker167315	116456375	lmxll
Chr3	62.758	Marker168236	124515042	hkxhk
Chr3	62.758	Marker168239	124524078	hkxhk
Chr3	64.119	Marker167938	121364290	lmxll
Chr3	64.768	Marker168856	131042452	nnxnp
Chr3	66.853	Marker168506	128444865	lmxll
Chr3	66.853	Marker168577	129340433	lmxll
Chr3	66.853	Marker168660	130406597	lmxll
Chr3	66.853	Marker169024	131880606	lmxll
Chr3	68.213	Marker168859	131045120	lmxll
Chr3	68.213	Marker169168	132631305	lmxll
Chr3	69.574	Marker169169	132655971	lmxll
Chr3	69.574	Marker169170	132656003	lmxll
Chr3	69.574	Marker169207	133243045	hkxhk
Chr3	70.395	Marker169145	132475690	nnxnp
Chr3	70.395	Marker169348	133991473	nnxnp
Chr3	70.395	Marker169478	135357454	nnxnp
Chr3	70.395	Marker169578	136486760	nnxnp
Chr3	71.216	Marker169615	137681057	nnxnp
Chr3	71.216	Marker169748	138124694	nnxnp
Chr3	71.216	Marker169963	139300394	hkxhk
Chr3	74.204	Marker170008	139745586	lmxll
Chr3	74.204	Marker170021	139867336	lmxll
Chr3	74.204	Marker170061	140198183	lmxll
Chr3	74.618	Marker170097	140542209	lmxll
Chr3	74.618	Marker170391	142305601	lmxll
Chr3	74.618	Marker170392	142347352	lmxll
Chr3	77.847	Marker170192	141098669	nnxnp
Chr3	77.847	Marker170225	141208343	nnxnp
Chr3	79.972	Marker170279	141522626	nnxnp
Chr3	79.972	Marker170289	141565548	nnxnp
Chr3	79.972	Marker170368	142210563	nnxnp
Chr3	82.098	Marker170430	142779834	nnxnp
Chr3	83.15	Marker170450	143142190	nnxnp
Chr3	83.15	Marker170453	143161761	nnxnp
Chr3	83.674	Marker170529	144095186	nnxnp
Chr3	83.674	Marker171339	149391484	nnxnp
Chr3	83.745	Marker171361	149597928	lmxll
Chr3	83.745	Marker172210	157179471	lmxll
Chr3	84.198	Marker171732	153152069	nnxnp
Chr3	84.722	Marker171838	154400245	nnxnp
Chr3	85.246	Marker171806	154006309	nnxnp
Chr3	85.769	Marker172393	158508499	nnxnp
Chr3	85.769	Marker172553	159728520	nnxnp
Chr3	86.293	Marker172574	159913550	hkxhk
Chr3	86.293	Marker172661	160437430	nnxnp
Chr3	86.293	Marker172914	161979058	nnxnp
Chr3	86.654	Marker173030	163013657	nnxnp
Chr3	87.014	Marker173366	166470793	nnxnp
Chr3	87.739	Marker173455	167212485	nnxnp
Chr3	87.739	Marker173530	167742134	nnxnp
Chr3	88.099	Marker173531	167777588	nnxnp
Chr3	89.191	Marker174084	174518422	nnxnp
Chr3	90.951	Marker172730	161417430	lmxll
Chr3	90.951	Marker172961	162266109	lmxll
Chr3	92.173	Marker175143	181142941	nnxnp
Chr3	92.173	Marker175335	182204915	nnxnp
Chr3	92.173	Marker175338	182205229	nnxnp
Chr3	92.173	Marker175641	183824255	nnxnp
Chr3	92.173	Marker175877	185919229	nnxnp
Chr3	92.173	Marker175882	185966077	nnxnp
Chr3	92.173	Marker175995	186587379	nnxnp
Chr3	92.173	Marker176023	186658099	nnxnp
Chr3	92.173	Marker176036	186671032	nnxnp
Chr3	92.173	Marker176066	186805430	nnxnp
Chr3	92.173	Marker176094	187223531	nnxnp
Chr3	92.173	Marker176105	187342480	nnxnp
Chr3	92.251	Marker173155	163934887	lmxll
Chr3	92.898	Marker173533	167786479	lmxll
Chr3	92.898	Marker173640	170548738	lmxll
Chr3	92.898	Marker173727	171631940	lmxll
Chr3	92.898	Marker174279	176409524	hkxhk
Chr3	94.21	Marker173850	172872879	lmxll
Chr3	94.21	Marker174398	177212259	lmxll
Chr3	94.533	Marker174519	177916927	nnxnp
Chr3	94.533	Marker174525	177917166	hkxhk
Chr3	94.533	Marker174558	178002031	nnxnp
Chr3	94.533	Marker174584	178145444	nnxnp
Chr3	94.533	Marker174848	179937620	nnxnp
Chr3	94.533	Marker174855	180016872	hkxhk
Chr3	94.533	Marker174859	180017134	hkxhk
Chr3	94.533	Marker174871	180041739	lmxll
Chr3	94.533	Marker174887	180104128	lmxll
Chr3	94.533	Marker175242	181834875	lmxll
Chr3	94.996	Marker175296	182040251	lmxll
Chr3	95.459	Marker175711	184189566	lmxll
Chr3	95.459	Marker176009	186603338	lmxll
Chr4	0	Marker176549	2506289	lmxll
Chr4	0	Marker176755	3423892	lmxll
Chr4	0	Marker176834	3863549	lmxll
Chr4	0.93	Marker176144	409131	lmxll
Chr4	0.93	Marker176178	747977	lmxll
Chr4	0.93	Marker176388	1722922	lmxll
Chr4	0.93	Marker176483	2193771	lmxll
Chr4	1.402	Marker176169	696964	nnxnp
Chr4	1.402	Marker176376	1708488	nnxnp
Chr4	1.402	Marker176449	1913753	nnxnp
Chr4	1.402	Marker176831	3851546	nnxnp
Chr4	1.861	Marker177016	4546508	lmxll
Chr4	1.861	Marker177066	4595467	lmxll
Chr4	1.865	Marker177136	4898004	nnxnp
Chr4	2.328	Marker177249	6104681	nnxnp
Chr4	2.328	Marker177640	8684209	nnxnp
Chr4	2.328	Marker177661	8851864	nnxnp
Chr4	2.328	Marker177899	10170438	nnxnp
Chr4	2.791	Marker176942	4222741	lmxll
Chr4	2.791	Marker178261	12741400	nnxnp
Chr4	2.791	Marker178428	13956794	nnxnp
Chr4	3.254	Marker177133	4897723	hkxhk
Chr4	3.254	Marker177257	6114789	nnxnp
Chr4	3.254	Marker177264	6127296	nnxnp
Chr4	3.254	Marker177267	6134470	nnxnp
Chr4	3.254	Marker177590	8474631	nnxnp
Chr4	3.254	Marker177705	9242504	nnxnp
Chr4	3.254	Marker177761	9459407	nnxnp
Chr4	3.254	Marker177874	10120978	nnxnp
Chr4	3.254	Marker177876	10121034	nnxnp
Chr4	3.527	Marker177094	4654272	lmxll
Chr4	3.527	Marker177223	6027508	lmxll
Chr4	4.776	Marker178079	11474164	nnxnp
Chr4	4.776	Marker178505	14193087	nnxnp
Chr4	4.776	Marker178516	14234687	nnxnp
Chr4	4.776	Marker178721	15726321	nnxnp
Chr4	4.918	Marker177990	10953169	lmxll
Chr4	6.025	Marker178398	13423285	lmxll
Chr4	6.298	Marker178431	14048181	hkxhk
Chr4	6.298	Marker178967	16905696	nnxnp
Chr4	6.298	Marker179287	18749495	nnxnp
Chr4	6.763	Marker178519	14235888	lmxll
Chr4	6.763	Marker178521	14236139	lmxll
Chr4	6.763	Marker178584	14825633	hkxhk
Chr4	7.478	Marker179435	19870255	nnxnp
Chr4	7.478	Marker179706	21009703	nnxnp
Chr4	8.915	Marker179867	21548961	nnxnp
Chr4	10.351	Marker179892	21831476	nnxnp
Chr4	10.351	Marker180247	24568267	nnxnp
Chr4	11.787	Marker180090	22902432	nnxnp
Chr4	16.007	Marker179683	20828955	lmxll
Chr4	16.007	Marker180334	25119417	lmxll
Chr4	18.472	Marker180404	25459688	lmxll
Chr4	18.472	Marker180460	26021441	hkxhk
Chr4	20.35	Marker180482	26260221	hkxhk
Chr4	20.35	Marker180580	27196375	nnxnp
Chr4	20.35	Marker180724	28145358	nnxnp
Chr4	21.444	Marker180498	26525700	lmxll
Chr4	21.986	Marker180715	28134546	hkxhk
Chr4	21.986	Marker180859	29860491	nnxnp
Chr4	22.218	Marker180835	29457839	hkxhk
Chr4	23.622	Marker180906	30828816	hkxhk
Chr4	23.622	Marker181072	33520470	hkxhk
Chr4	23.622	Marker181194	34877793	lmxll
Chr4	23.853	Marker181096	33628520	hkxhk
Chr4	24.085	Marker181146	34698742	nnxnp
Chr4	24.085	Marker181359	36425887	hkxhk
Chr4	25.024	Marker181124	34340442	nnxnp
Chr4	25.024	Marker181361	36435161	hkxhk
Chr4	25.024	Marker181460	36776390	hkxhk
Chr4	25.024	Marker181477	36953566	hkxhk
Chr4	25.963	Marker181143	34686293	nnxnp
Chr4	25.963	Marker181560	37851562	hkxhk
Chr4	25.963	Marker181604	38560534	hkxhk
Chr4	27.85	Marker181627	38624807	hkxhk
Chr4	28.315	Marker181631	38641629	hkxhk
Chr4	28.315	Marker181684	39161224	lmxll
Chr4	29.983	Marker181639	38643606	hkxhk
Chr4	31.409	Marker181640	38816151	hkxhk
Chr4	33.027	Marker181674	39160926	hkxhk
Chr4	33.492	Marker181717	39383311	nnxnp
Chr4	33.492	Marker181821	39731381	hkxhk
Chr4	33.492	Marker181874	40071874	hkxhk
Chr4	33.492	Marker181953	40419387	nnxnp
Chr4	33.723	Marker181878	40072177	hkxhk
Chr4	34.128	Marker181914	40273573	lmxll
Chr4	34.128	Marker182267	43765339	lmxll
Chr4	34.812	Marker182145	42047740	nnxnp
Chr4	36.063	Marker182276	43941590	hkxhk
Chr4	36.615	Marker182523	46228391	nnxnp
Chr4	36.615	Marker182539	46248880	nnxnp
Chr4	36.615	Marker182540	46249168	nnxnp
Chr4	36.615	Marker182632	47105373	nnxnp
Chr4	36.937	Marker183627	60613948	nnxnp
Chr4	37.126	Marker182310	44268941	lmxll
Chr4	37.126	Marker182361	44595339	lmxll
Chr4	37.126	Marker182370	44630064	lmxll
Chr4	37.914	Marker183629	60614223	nnxnp
Chr4	37.914	Marker184038	63716857	nnxnp
Chr4	39.61	Marker182717	48068872	lmxll
Chr4	40.43	Marker183626	60588129	lmxll
Chr4	41.25	Marker183849	62539661	lmxll
Chr4	42.07	Marker183884	62739634	lmxll
Chr4	42.89	Marker183899	62764696	lmxll
Chr4	42.89	Marker184161	64715379	lmxll
Chr4	46.216	Marker184303	65872802	lmxll
Chr4	46.216	Marker184841	69691429	lmxll
Chr4	47.037	Marker184795	69317839	hkxhk
Chr4	47.037	Marker184796	69318045	nnxnp
Chr4	48.69	Marker184757	69232994	lmxll
Chr4	48.69	Marker184759	69233045	lmxll
Chr4	48.69	Marker185070	71442794	hkxhk
Chr4	49.391	Marker184306	65888848	lmxll
Chr4	49.391	Marker184437	67009136	lmxll
Chr4	49.391	Marker184531	67536495	lmxll
Chr4	49.391	Marker184532	67542468	lmxll
Chr4	49.391	Marker184539	67629387	lmxll
Chr4	49.391	Marker184667	68262777	lmxll
Chr4	49.391	Marker184711	68695454	lmxll
Chr4	49.391	Marker184747	69192499	lmxll
Chr4	49.391	Marker184835	69673213	lmxll
Chr4	49.391	Marker184851	69742240	lmxll
Chr4	49.391	Marker184958	70212418	lmxll
Chr4	49.391	Marker185072	71443051	nnxnp
Chr4	49.391	Marker185202	72288590	nnxnp
Chr4	49.391	Marker185205	72342869	hkxhk
Chr4	49.856	Marker185278	72811449	hkxhk
Chr4	50.204	Marker185499	74179172	nnxnp
Chr4	50.551	Marker185725	76582729	lmxll
Chr4	50.551	Marker185781	76885350	lmxll
Chr4	50.551	Marker185789	76910192	hkxhk
Chr4	51.721	Marker185281	72812487	lmxll
Chr4	51.721	Marker185297	72959527	lmxll
Chr4	51.721	Marker185465	73876369	lmxll
Chr4	51.721	Marker185922	77281072	hkxhk
Chr4	51.721	Marker186522	83436471	nnxnp
Chr4	51.721	Marker186625	84047380	nnxnp
Chr4	51.721	Marker186632	84079567	nnxnp
Chr4	51.721	Marker186720	85542841	nnxnp
Chr4	51.721	Marker186734	85721965	nnxnp
Chr4	51.721	Marker186737	85758998	nnxnp
Chr4	52.652	Marker185920	77280863	hkxhk
Chr4	52.652	Marker186199	80579832	nnxnp
Chr4	52.883	Marker186108	79305827	lmxll
Chr4	52.883	Marker186279	81501079	lmxll
Chr4	52.883	Marker186336	82669406	hkxhk
Chr4	52.883	Marker186483	83309103	lmxll
Chr4	53.115	Marker186494	83358500	lmxll
Chr4	53.816	Marker185809	76998751	nnxnp
Chr4	53.816	Marker186112	79344233	nnxnp
Chr4	53.816	Marker186515	83429855	hkxhk
Chr4	54.512	Marker186516	83433361	hkxhk
Chr4	55.092	Marker186739	85759168	nnxnp
Chr4	55.286	Marker186572	83642956	lmxll
Chr4	55.286	Marker186710	85173282	lmxll
Chr4	55.672	Marker186576	83643217	hkxhk
Chr4	55.672	Marker186823	86442890	lmxll
Chr4	55.903	Marker186761	85920273	nnxnp
Chr4	55.903	Marker186762	85921329	hkxhk
Chr4	55.903	Marker186789	86190555	hkxhk
Chr4	56.884	Marker187186	90506336	nnxnp
Chr4	57.208	Marker187092	88827934	nnxnp
Chr4	57.208	Marker187194	90536732	nnxnp
Chr4	57.208	Marker187218	90589129	nnxnp
Chr4	57.208	Marker187240	90680741	nnxnp
Chr4	57.532	Marker187279	90837511	nnxnp
Chr4	57.532	Marker187293	91013237	nnxnp
Chr4	57.532	Marker187464	92996613	nnxnp
Chr4	57.532	Marker187571	93496124	hkxhk
Chr4	57.532	Marker187579	93511507	nnxnp
Chr4	57.532	Marker187601	93540512	nnxnp
Chr4	59.12	Marker187580	93524409	lmxll
Chr4	59.12	Marker187633	93633981	lmxll
Chr4	59.12	Marker187635	93634201	lmxll
Chr4	59.12	Marker187742	93952591	lmxll
Chr4	59.12	Marker187879	94733121	lmxll
Chr4	59.644	Marker187731	93943779	nnxnp
Chr4	59.644	Marker187748	93989595	nnxnp
Chr4	59.644	Marker187897	94828852	nnxnp
Chr4	59.644	Marker187974	95354152	nnxnp
Chr4	59.644	Marker188101	95947174	nnxnp
Chr4	59.644	Marker188386	97407776	hkxhk
Chr4	60.494	Marker188196	96517297	nnxnp
Chr4	60.494	Marker188464	97710148	nnxnp
Chr4	60.494	Marker188486	97801798	nnxnp
Chr4	60.494	Marker189429	102025355	nnxnp
Chr4	60.608	Marker188283	96912608	lmxll
Chr4	60.926	Marker188520	97997523	lmxll
Chr4	61.565	Marker188566	98141708	lmxll
Chr4	61.883	Marker188616	98375099	lmxll
Chr4	61.883	Marker188960	100363457	lmxll
Chr4	61.883	Marker189003	100536536	lmxll
Chr4	61.883	Marker189168	101156271	lmxll
Chr4	61.883	Marker189277	101565468	lmxll
Chr4	61.883	Marker189444	102160785	lmxll
Chr4	62.201	Marker189643	102906722	hkxhk
Chr4	64.423	Marker189496	102340432	lmxll
Chr4	64.94	Marker191173	116058389	nnxnp
Chr4	65.528	Marker189927	105777963	lmxll
Chr4	65.528	Marker189997	105883716	nnxnp
Chr4	65.528	Marker190027	106105947	hkxhk
Chr4	65.528	Marker190030	106106167	lmxll
Chr4	65.528	Marker190031	106122610	lmxll
Chr4	65.528	Marker190122	107092718	lmxll
Chr4	65.528	Marker190271	108571809	nnxnp
Chr4	66.34	Marker189930	105778033	lmxll
Chr4	66.617	Marker190275	108572096	nnxnp
Chr4	66.617	Marker190614	113112043	nnxnp
Chr4	66.617	Marker190658	113292957	nnxnp
Chr4	66.617	Marker190941	115060159	nnxnp
Chr4	67.159	Marker191521	118037339	nnxnp
Chr4	67.979	Marker191983	120017418	lmxll
Chr4	68.248	Marker191529	118039608	nnxnp
Chr4	68.791	Marker191723	119120488	nnxnp
Chr4	68.791	Marker192223	121650858	hkxhk
Chr4	69.721	Marker191497	117748111	lmxll
Chr4	69.721	Marker191543	118070982	lmxll
Chr4	69.721	Marker191545	118071010	lmxll
Chr4	69.721	Marker191707	119029612	lmxll
Chr4	69.721	Marker191797	119312473	lmxll
Chr4	69.721	Marker192095	120841980	hkxhk
Chr4	69.721	Marker192096	120842014	hkxhk
Chr4	69.721	Marker192177	121208384	nnxnp
Chr4	69.721	Marker192252	121995463	nnxnp
Chr4	69.721	Marker192286	122164745	nnxnp
Chr4	70.183	Marker192670	124414253	nnxnp
Chr4	70.183	Marker192727	124757479	nnxnp
Chr4	70.183	Marker192819	125234843	nnxnp
Chr4	70.183	Marker192820	125235090	nnxnp
Chr4	70.184	Marker192321	122521618	lmxll
Chr4	70.184	Marker192355	122592498	lmxll
Chr4	70.648	Marker192407	122749575	lmxll
Chr4	70.648	Marker192645	124295616	lmxll
Chr4	70.648	Marker192669	124413953	lmxll
Chr4	71.112	Marker192691	124479251	hkxhk
Chr4	71.112	Marker193050	127406476	nnxnp
Chr4	71.112	Marker193332	129204418	nnxnp
Chr4	71.112	Marker193334	129206335	nnxnp
Chr4	71.813	Marker192842	125879342	lmxll
Chr4	72.514	Marker192877	126308666	nnxnp
Chr4	72.514	Marker193269	128867529	hkxhk
Chr4	74.052	Marker193402	129344986	nnxnp
Chr4	74.052	Marker193678	130735261	nnxnp
Chr4	75.259	Marker193318	129116288	lmxll
Chr4	75.259	Marker193398	129332403	lmxll
Chr4	75.59	Marker193434	129596939	lmxll
Chr4	75.59	Marker193440	129624839	lmxll
Chr4	75.59	Marker193738	131249207	nnxnp
Chr4	75.59	Marker193757	131592748	hkxhk
Chr4	75.977	Marker194431	135594251	nnxnp
Chr4	75.977	Marker194548	136314645	nnxnp
Chr4	77.149	Marker194739	137322740	nnxnp
Chr4	77.927	Marker194396	135422485	lmxll
Chr4	77.927	Marker194434	135613435	lmxll
Chr4	77.927	Marker194750	137367624	hkxhk
Chr4	77.927	Marker194757	137404016	nnxnp
Chr4	80.344	Marker194846	137853262	hkxhk
Chr4	80.344	Marker194849	137866382	hkxhk
Chr4	80.807	Marker194762	137418671	nnxnp
Chr4	80.807	Marker194830	137766630	nnxnp
Chr4	80.807	Marker194842	137819111	nnxnp
Chr4	81.27	Marker195143	142200603	nnxnp
Chr4	81.27	Marker195228	143215335	nnxnp
Chr4	81.746	Marker195288	143503768	lmxll
Chr4	82.209	Marker195287	143472692	lmxll
Chr4	82.209	Marker195343	143705702	lmxll
Chr4	82.209	Marker195557	145400070	lmxll
Chr4	82.209	Marker195623	145831558	lmxll
Chr4	82.209	Marker195646	145922958	lmxll
Chr4	82.672	Marker195116	142000915	lmxll
Chr4	82.672	Marker195266	143398474	lmxll
Chr4	82.672	Marker195313	143644145	hkxhk
Chr4	83.019	Marker195472	144708554	nnxnp
Chr4	83.367	Marker195519	145211526	hkxhk
Chr4	83.896	Marker195705	146516098	lmxll
Chr4	84.425	Marker195976	148504875	lmxll
Chr4	84.425	Marker197000	156924445	lmxll
Chr4	85.463	Marker195662	145936373	nnxnp
Chr4	85.463	Marker196077	148999976	nnxnp
Chr4	85.875	Marker196082	149000262	nnxnp
Chr4	85.875	Marker196399	151404043	nnxnp
Chr4	85.875	Marker196520	152096203	nnxnp
Chr4	85.875	Marker196558	152459472	nnxnp
Chr4	87.121	Marker196868	155740126	lmxll
Chr4	87.121	Marker196927	156504488	lmxll
Chr4	87.121	Marker196971	156823877	lmxll
Chr4	87.121	Marker196972	156824166	lmxll
Chr4	87.121	Marker196991	156864945	hkxhk
Chr4	87.121	Marker196995	156865001	lmxll
Chr4	87.121	Marker197067	157257500	nnxnp
Chr4	87.121	Marker197113	157456474	lmxll
Chr4	87.353	Marker197077	157274098	hkxhk
Chr4	88.373	Marker197293	158551486	lmxll
Chr4	88.373	Marker197311	158784590	lmxll
Chr4	89.078	Marker197126	157474124	nnxnp
Chr4	89.078	Marker197226	157840686	nnxnp
Chr4	89.932	Marker197533	161047729	nnxnp
Chr4	89.932	Marker197567	161141699	nnxnp
Chr4	89.932	Marker197570	161142079	nnxnp
Chr4	90.962	Marker197605	161207625	lmxll
Chr4	90.962	Marker197619	161263621	lmxll
Chr4	90.962	Marker197651	161448545	lmxll
Chr4	92.099	Marker197766	162248037	nnxnp
Chr4	92.099	Marker197809	162612270	nnxnp
Chr4	92.099	Marker197899	163264506	nnxnp
Chr4	92.953	Marker197843	162813926	nnxnp
Chr4	92.953	Marker197978	165179410	nnxnp
Chr4	97.393	Marker197922	163507836	lmxll
Chr4	97.393	Marker198073	166013365	lmxll
Chr4	97.393	Marker198123	166411389	lmxll
Chr4	97.393	Marker198222	167398790	lmxll
Chr4	97.393	Marker198228	167399008	lmxll
Chr4	97.393	Marker198266	167729861	lmxll
Chr4	97.393	Marker198409	169168254	hkxhk
Chr4	98.094	Marker198053	165853383	lmxll
Chr4	98.094	Marker198419	169182972	hkxhk
Chr4	98.094	Marker198421	169183226	hkxhk
Chr4	99.736	Marker198591	170324395	hkxhk
Chr4	100.179	Marker198521	169957428	lmxll
Chr4	100.179	Marker198593	170396770	hkxhk
Chr4	100.584	Marker199077	175170509	lmxll
Chr4	101.812	Marker198634	171037286	nnxnp
Chr4	101.812	Marker198644	171081469	nnxnp
Chr4	101.812	Marker199072	175154502	hkxhk
Chr4	102.277	Marker199177	175785871	hkxhk
Chr4	102.821	Marker199193	175998694	nnxnp
Chr4	102.821	Marker199206	176107479	nnxnp
Chr4	102.821	Marker199676	178491338	nnxnp
Chr4	103.913	Marker199686	178526767	hkxhk
Chr4	103.913	Marker199698	178567335	nnxnp
Chr4	103.913	Marker199885	179401487	nnxnp
Chr4	105.092	Marker199437	177354670	nnxnp
Chr4	105.092	Marker199826	179146484	lmxll
Chr4	105.092	Marker199940	179776419	hkxhk
Chr4	105.092	Marker200144	180712855	lmxll
Chr4	105.324	Marker200006	180445409	hkxhk
Chr4	105.324	Marker201029	189984758	lmxll
Chr4	105.789	Marker200442	183748763	nnxnp
Chr4	105.789	Marker200448	183749052	nnxnp
Chr4	105.789	Marker200658	185682626	nnxnp
Chr4	106.02	Marker200665	185743517	hkxhk
Chr4	106.02	Marker200677	185960507	lmxll
Chr4	106.02	Marker200995	189891789	lmxll
Chr4	107.899	Marker201075	191002948	nnxnp
Chr4	107.899	Marker201124	191825661	nnxnp
Chr4	107.899	Marker201155	192361556	nnxnp
Chr4	107.899	Marker201202	192676351	nnxnp
Chr4	108.362	Marker201244	192988430	nnxnp
Chr4	108.362	Marker201246	192994869	nnxnp
Chr5	0	Marker201570	1632509	hkxhk
Chr5	0	Marker201635	2134548	nnxnp
Chr5	0	Marker201777	2544798	nnxnp
Chr5	0	Marker202024	3822275	nnxnp
Chr5	0	Marker202353	6514511	lmxll
Chr5	1.179	Marker202415	7606642	nnxnp
Chr5	1.645	Marker202430	7682013	hkxhk
Chr5	1.645	Marker202712	9780545	nnxnp
Chr5	2.009	Marker202525	8053497	lmxll
Chr5	2.009	Marker202723	9911560	lmxll
Chr5	2.278	Marker202604	8812796	nnxnp
Chr5	2.278	Marker202780	10186999	nnxnp
Chr5	2.742	Marker202795	10375763	lmxll
Chr5	2.912	Marker202783	10187268	nnxnp
Chr5	4.185	Marker203220	15289818	nnxnp
Chr5	4.6	Marker202839	11052017	lmxll
Chr5	4.819	Marker202829	11051799	nnxnp
Chr5	6.092	Marker202963	12475278	nnxnp
Chr5	8.011	Marker203507	20069279	lmxll
Chr5	8.011	Marker203520	20097567	hkxhk
Chr5	8.011	Marker203604	21362955	nnxnp
Chr5	8.011	Marker203660	21844623	lmxll
Chr5	8.942	Marker203810	22665475	nnxnp
Chr5	8.942	Marker203935	23250505	nnxnp
Chr5	8.942	Marker204089	25256807	nnxnp
Chr5	8.942	Marker204170	25808089	nnxnp
Chr5	9.888	Marker203802	22618875	lmxll
Chr5	10.345	Marker204425	27590527	nnxnp
Chr5	10.818	Marker204416	27413058	lmxll
Chr5	11.748	Marker204451	27738623	lmxll
Chr5	11.748	Marker204556	28442422	lmxll
Chr5	11.748	Marker204607	28601765	hkxhk
Chr5	13.152	Marker204633	28797495	lmxll
Chr5	13.152	Marker204651	28859878	hkxhk
Chr5	13.152	Marker204797	29774266	nnxnp
Chr5	13.383	Marker204686	29029940	hkxhk
Chr5	13.964	Marker205171	33313945	nnxnp
Chr5	14.546	Marker205214	33631494	nnxnp
Chr5	14.546	Marker205241	33816382	nnxnp
Chr5	14.548	Marker205246	33854403	lmxll
Chr5	14.548	Marker205307	34306812	lmxll
Chr5	15.713	Marker205352	34676631	nnxnp
Chr5	15.713	Marker205432	35481567	lmxll
Chr5	15.713	Marker205910	39531501	hkxhk
Chr5	15.713	Marker206069	40181742	lmxll
Chr5	15.713	Marker206145	40894617	lmxll
Chr5	15.713	Marker206250	42353200	lmxll
Chr5	17.136	Marker205535	36488537	nnxnp
Chr5	17.136	Marker205636	37374415	hkxhk
Chr5	17.136	Marker205804	38915522	nnxnp
Chr5	17.367	Marker205821	38989406	hkxhk
Chr5	17.598	Marker205812	38922517	hkxhk
Chr5	17.598	Marker205854	39294120	nnxnp
Chr5	17.598	Marker206012	39958854	lmxll
Chr5	17.598	Marker206263	42415073	lmxll
Chr5	17.598	Marker206272	42539114	lmxll
Chr5	18.804	Marker206261	42414835	nnxnp
Chr5	18.804	Marker206788	46637693	nnxnp
Chr5	19.704	Marker206633	45047613	hkxhk
Chr5	19.704	Marker207106	49289702	lmxll
Chr5	20.738	Marker207600	53020553	lmxll
Chr5	22.818	Marker207918	55805855	hkxhk
Chr5	22.818	Marker208007	56380034	lmxll
Chr5	22.818	Marker208305	58766733	lmxll
Chr5	23.28	Marker208288	58609996	nnxnp
Chr5	23.28	Marker208462	59471595	nnxnp
Chr5	23.28	Marker208501	59576381	nnxnp
Chr5	23.28	Marker208502	59659980	nnxnp
Chr5	23.28	Marker208515	59690968	nnxnp
Chr5	23.28	Marker208629	60116706	nnxnp
Chr5	23.28	Marker208684	60393693	nnxnp
Chr5	23.743	Marker208708	60427282	nnxnp
Chr5	24.205	Marker208908	63159558	nnxnp
Chr5	24.697	Marker208006	56379877	lmxll
Chr5	24.697	Marker208476	59545849	lmxll
Chr5	25.606	Marker208975	64391581	nnxnp
Chr5	27.007	Marker209338	67217302	nnxnp
Chr5	27.058	Marker208503	59660278	lmxll
Chr5	27.058	Marker208563	59832702	lmxll
Chr5	27.989	Marker209158	65618389	lmxll
Chr5	27.989	Marker209611	70219297	lmxll
Chr5	28.92	Marker209310	67031647	lmxll
Chr5	28.92	Marker209629	70277494	lmxll
Chr5	28.92	Marker209641	70296565	lmxll
Chr5	29.849	Marker209719	71642003	nnxnp
Chr5	29.849	Marker209749	71683486	nnxnp
Chr5	30.323	Marker210712	82546378	lmxll
Chr5	30.787	Marker210965	87543996	lmxll
Chr5	30.787	Marker211088	89250399	lmxll
Chr5	30.787	Marker211123	89356489	lmxll
Chr5	31.25	Marker210376	79418405	hkxhk
Chr5	31.25	Marker210724	82768387	lmxll
Chr5	31.715	Marker210606	80906734	hkxhk
Chr5	31.715	Marker210775	83129039	nnxnp
Chr5	32.412	Marker210797	83429435	lmxll
Chr5	32.412	Marker210973	87544304	hkxhk
Chr5	33.032	Marker211145	89498962	lmxll
Chr5	33.032	Marker211245	90021690	lmxll
Chr5	33.53	Marker211148	89499150	nnxnp
Chr5	33.652	Marker211352	90483007	lmxll
Chr5	34.272	Marker211297	90404387	nnxnp
Chr5	34.272	Marker211342	90482682	nnxnp
Chr5	34.272	Marker211478	91361452	nnxnp
Chr5	34.272	Marker211504	91687499	hkxhk
Chr5	34.272	Marker211878	95751565	lmxll
Chr5	34.272	Marker211999	96800745	lmxll
Chr5	35.147	Marker211941	96358489	nnxnp
Chr5	35.436	Marker212117	97586343	nnxnp
Chr5	35.436	Marker212286	98155192	hkxhk
Chr5	35.436	Marker212390	98587435	hkxhk
Chr5	35.436	Marker212473	99806844	lmxll
Chr5	35.436	Marker212497	100071495	lmxll
Chr5	35.745	Marker212518	100275251	nnxnp
Chr5	36.364	Marker212539	100536873	nnxnp
Chr5	36.364	Marker212560	100718911	nnxnp
Chr5	36.364	Marker212603	101348033	lmxll
Chr5	36.364	Marker212742	102838618	nnxnp
Chr5	36.364	Marker212744	102865977	nnxnp
Chr5	36.364	Marker212810	104286532	nnxnp
Chr5	36.364	Marker212849	105002318	hkxhk
Chr5	36.364	Marker212970	106535601	lmxll
Chr5	36.364	Marker212980	106536665	nnxnp
Chr5	36.364	Marker213060	106965501	nnxnp
Chr5	36.825	Marker213091	107208887	lmxll
Chr5	37.299	Marker213219	108959524	nnxnp
Chr5	37.299	Marker213253	109967648	nnxnp
Chr5	37.764	Marker213306	110724951	nnxnp
Chr5	37.764	Marker213337	110829238	nnxnp
Chr5	38.229	Marker213404	111065185	nnxnp
Chr5	38.229	Marker213506	112366634	nnxnp
Chr5	38.229	Marker213550	113017659	nnxnp
Chr5	38.229	Marker213562	113044082	nnxnp
Chr5	38.229	Marker213694	113876079	nnxnp
Chr5	38.229	Marker213719	114031097	nnxnp
Chr5	38.229	Marker214079	117872092	nnxnp
Chr5	38.229	Marker214102	117972398	nnxnp
Chr5	38.694	Marker213190	108217634	hkxhk
Chr5	38.694	Marker213270	110196139	nnxnp
Chr5	38.694	Marker213273	110229871	nnxnp
Chr5	38.694	Marker213310	110746843	nnxnp
Chr5	39.681	Marker213812	115150140	nnxnp
Chr5	40.667	Marker214195	120067275	nnxnp
Chr5	40.667	Marker214251	120238562	nnxnp
Chr5	40.667	Marker214281	120420589	nnxnp
Chr5	42.648	Marker214301	120474650	nnxnp
Chr5	42.648	Marker214309	120529029	nnxnp
Chr5	43.634	Marker214366	121365103	nnxnp
Chr5	44.621	Marker214581	123906246	nnxnp
Chr5	44.621	Marker214635	124912616	nnxnp
Chr5	44.621	Marker214644	124935318	hkxhk
Chr5	44.852	Marker214838	125970170	nnxnp
Chr5	44.852	Marker214892	126493139	nnxnp
Chr5	44.852	Marker214912	126591633	nnxnp
Chr5	44.852	Marker215008	127662937	nnxnp
Chr5	44.852	Marker215018	127663219	nnxnp
Chr5	44.852	Marker215047	127702507	nnxnp
Chr5	44.852	Marker215072	127814104	nnxnp
Chr5	45.083	Marker214526	123588139	nnxnp
Chr5	45.083	Marker214818	125883696	nnxnp
Chr5	45.315	Marker214312	120573478	nnxnp
Chr5	45.315	Marker214361	121364824	nnxnp
Chr5	45.315	Marker214452	122622522	nnxnp
Chr5	45.315	Marker214471	122977950	nnxnp
Chr5	45.315	Marker214475	122978235	nnxnp
Chr5	45.315	Marker214476	122990446	nnxnp
Chr5	45.546	Marker214648	124944989	hkxhk
Chr5	45.546	Marker214825	125934829	nnxnp
Chr5	45.778	Marker214588	123914451	nnxnp
Chr5	45.778	Marker214663	125094954	hkxhk
Chr5	45.778	Marker214672	125175761	hkxhk
Chr5	45.778	Marker214784	125735822	nnxnp
Chr5	46.243	Marker214830	125935081	lmxll
Chr5	46.708	Marker214695	125341884	hkxhk
Chr5	46.708	Marker214803	125827061	hkxhk
Chr5	47.409	Marker215037	127683432	nnxnp
Chr5	48.11	Marker215085	127999801	nnxnp
Chr5	48.11	Marker215132	128383744	nnxnp
Chr5	48.11	Marker215276	130234287	hkxhk
Chr5	48.11	Marker215281	130272566	hkxhk
Chr5	48.11	Marker215307	130466497	nnxnp
Chr5	48.514	Marker215476	131226972	nnxnp
Chr5	49.737	Marker215500	131436634	nnxnp
Chr5	49.737	Marker215599	132264928	nnxnp
Chr5	49.737	Marker216217	138603089	nnxnp
Chr5	50.311	Marker215418	130872893	lmxll
Chr5	53.076	Marker216047	137139049	hkxhk
Chr5	54.498	Marker216006	136624823	hkxhk
Chr5	54.498	Marker216214	138602853	nnxnp
Chr5	55.437	Marker215491	131361262	hkxhk
Chr5	58.599	Marker215777	133827505	lmxll
Chr5	58.599	Marker216225	138633464	hkxhk
Chr5	58.599	Marker216256	138878175	nnxnp
Chr5	58.599	Marker216265	138978538	nnxnp
Chr5	58.599	Marker216578	140606578	nnxnp
Chr5	60.979	Marker216576	140597784	hkxhk
Chr5	60.979	Marker216944	141823804	nnxnp
Chr5	62.151	Marker216400	139862480	lmxll
Chr5	62.735	Marker216692	141336407	lmxll
Chr5	62.934	Marker217322	144430196	nnxnp
Chr5	63.318	Marker217341	144458687	hkxhk
Chr5	63.318	Marker217490	146013669	nnxnp
Chr5	63.781	Marker217263	143810774	lmxll
Chr5	63.781	Marker217457	145558383	hkxhk
Chr5	63.781	Marker217504	146161293	hkxhk
Chr5	64.07	Marker217646	147184816	nnxnp
Chr5	64.945	Marker217488	145977148	lmxll
Chr5	64.945	Marker217693	147433372	lmxll
Chr5	64.945	Marker218058	150213831	hkxhk
Chr5	64.945	Marker218398	152936648	nnxnp
Chr5	64.945	Marker218427	153112753	nnxnp
Chr5	65.176	Marker217192	143603284	lmxll
Chr5	65.176	Marker218048	150170592	hkxhk
Chr5	65.454	Marker217896	148975622	nnxnp
Chr5	65.454	Marker217994	149891112	nnxnp
Chr5	66.578	Marker218577	154629639	hkxhk
Chr5	66.578	Marker218583	154630111	lmxll
Chr5	66.578	Marker218633	155368546	nnxnp
Chr5	66.886	Marker218938	158216749	lmxll
Chr5	67.516	Marker218691	155544210	nnxnp
Chr5	67.516	Marker218918	158107622	nnxnp
Chr5	69.429	Marker220030	166623185	lmxll
Chr5	69.429	Marker220050	166713564	lmxll
Chr5	69.429	Marker220066	166767240	lmxll
Chr5	71.317	Marker219085	158987926	hkxhk
Chr5	71.317	Marker219243	160643124	lmxll
Chr5	72.488	Marker219437	162180027	nnxnp
Chr5	72.488	Marker219479	162355926	hkxhk
Chr5	72.993	Marker218997	158447179	lmxll
Chr5	72.993	Marker219064	158913843	lmxll
Chr5	72.993	Marker219089	158988009	lmxll
Chr5	72.993	Marker219371	161798081	lmxll
Chr5	72.993	Marker219629	163683419	lmxll
Chr5	73.347	Marker219527	162624548	nnxnp
Chr5	73.347	Marker219744	164491500	nnxnp
Chr5	73.775	Marker219808	165158515	nnxnp
Chr5	73.775	Marker220159	167135318	nnxnp
Chr5	73.775	Marker220251	168075643	nnxnp
Chr5	73.775	Marker220273	168222126	nnxnp
Chr5	73.775	Marker220296	168303953	nnxnp
Chr5	73.775	Marker220329	168663013	nnxnp
Chr5	74.203	Marker220359	168752863	nnxnp
Chr5	74.203	Marker220360	168753105	nnxnp
Chr5	75.062	Marker220750	175235275	nnxnp
Chr5	75.062	Marker221107	177768395	nnxnp
Chr5	75.49	Marker221153	177927380	nnxnp
Chr5	75.49	Marker221210	178312926	nnxnp
Chr5	77.225	Marker221745	182412304	nnxnp
Chr5	80.763	Marker222060	184965058	nnxnp
Chr5	80.763	Marker222393	187590872	nnxnp
Chr5	80.763	Marker222566	189219560	nnxnp
Chr5	83.483	Marker221054	177404241	lmxll
Chr5	83.483	Marker221171	178171078	lmxll
Chr5	83.844	Marker223043	192940599	nnxnp
Chr5	83.844	Marker223235	194488509	nnxnp
Chr5	83.844	Marker223295	194720470	nnxnp
Chr5	83.987	Marker221276	178436625	lmxll
Chr5	83.987	Marker221373	179500894	lmxll
Chr5	84.272	Marker223058	193285293	nnxnp
Chr5	84.272	Marker223139	193738136	nnxnp
Chr5	84.272	Marker223186	194361851	nnxnp
Chr5	86.451	Marker222690	190223080	nnxnp
Chr5	87.746	Marker222688	190222996	nnxnp
Chr5	90.374	Marker221914	184037746	nnxnp
Chr5	90.374	Marker221951	184466850	hkxhk
Chr5	90.374	Marker221958	184467129	lmxll
Chr5	90.374	Marker222185	186156442	nnxnp
Chr5	91.304	Marker221569	181109991	nnxnp
Chr5	91.304	Marker221708	182241079	nnxnp
Chr5	91.304	Marker221883	183682654	nnxnp
Chr5	91.304	Marker222674	190150181	lmxll
Chr5	91.767	Marker222668	190117373	lmxll
Chr5	91.767	Marker222845	191447566	lmxll
Chr5	92.697	Marker222703	190428399	lmxll
Chr5	92.697	Marker223164	194144216	lmxll
Chr6	0	Marker223564	2967658	nnxnp
Chr6	0	Marker223566	3005788	nnxnp
Chr6	0.463	Marker223409	1448471	hkxhk
Chr6	0.463	Marker223440	1676463	nnxnp
Chr6	0.463	Marker223449	2000039	hkxhk
Chr6	0.463	Marker223493	2183603	hkxhk
Chr6	0.463	Marker223527	2482364	hkxhk
Chr6	0.463	Marker223543	2594052	nnxnp
Chr6	0.463	Marker224455	9936165	lmxll
Chr6	0.463	Marker224568	10473263	lmxll
Chr6	0.463	Marker224855	12981619	lmxll
Chr6	0.849	Marker223559	2862637	nnxnp
Chr6	0.849	Marker223563	2904143	nnxnp
Chr6	0.849	Marker223606	3242215	nnxnp
Chr6	0.849	Marker223623	3405295	nnxnp
Chr6	1.625	Marker223663	3971544	nnxnp
Chr6	1.625	Marker223714	4289613	nnxnp
Chr6	1.625	Marker223729	4394976	nnxnp
Chr6	1.625	Marker223732	4395255	nnxnp
Chr6	1.625	Marker223751	4505701	lmxll
Chr6	1.625	Marker223798	5057951	nnxnp
Chr6	1.625	Marker223803	5089103	hkxhk
Chr6	1.625	Marker223920	6236223	lmxll
Chr6	1.625	Marker223928	6263793	lmxll
Chr6	1.625	Marker223929	6264027	lmxll
Chr6	1.625	Marker224249	8453342	lmxll
Chr6	2.564	Marker223931	6268960	nnxnp
Chr6	2.564	Marker224082	6972586	nnxnp
Chr6	2.564	Marker224084	6977576	nnxnp
Chr6	2.564	Marker224208	8279577	nnxnp
Chr6	2.564	Marker224266	8597618	nnxnp
Chr6	2.795	Marker224160	7448604	hkxhk
Chr6	3.638	Marker224466	10111883	nnxnp
Chr6	4.057	Marker224467	10112153	nnxnp
Chr6	5.429	Marker224289	8789186	lmxll
Chr6	5.429	Marker224571	10589120	lmxll
Chr6	7.525	Marker224935	13756918	nnxnp
Chr6	7.525	Marker224937	13846745	nnxnp
Chr6	7.525	Marker224969	14066118	lmxll
Chr6	7.525	Marker224999	14171184	nnxnp
Chr6	7.525	Marker225024	14306480	hkxhk
Chr6	7.525	Marker225045	14525580	lmxll
Chr6	7.798	Marker225183	16008453	lmxll
Chr6	7.798	Marker225361	17932884	lmxll
Chr6	8.906	Marker225457	18468156	lmxll
Chr6	9.044	Marker224939	13851360	nnxnp
Chr6	9.044	Marker224967	14065824	nnxnp
Chr6	9.044	Marker225558	19394173	nnxnp
Chr6	9.455	Marker225456	18467862	lmxll
Chr6	10.563	Marker225432	18337552	nnxnp
Chr6	10.563	Marker225541	19292616	hkxhk
Chr6	11.264	Marker225595	19709229	hkxhk
Chr6	12.656	Marker225605	19827272	lmxll
Chr6	12.656	Marker225932	23163521	lmxll
Chr6	12.656	Marker225950	23365600	lmxll
Chr6	14.048	Marker226036	24616721	lmxll
Chr6	14.508	Marker225974	23595384	lmxll
Chr6	14.968	Marker226032	24452718	lmxll
Chr6	15.427	Marker226099	25831555	lmxll
Chr6	15.887	Marker226250	28038815	lmxll
Chr6	15.887	Marker226274	28148602	lmxll
Chr6	15.887	Marker226405	29548517	lmxll
Chr6	16.347	Marker226414	29657678	lmxll
Chr6	16.806	Marker226539	30185179	lmxll
Chr6	16.806	Marker226649	31135722	lmxll
Chr6	17.266	Marker226663	31522166	lmxll
Chr6	17.266	Marker226900	33767272	lmxll
Chr6	18.221	Marker226219	27706310	nnxnp
Chr6	18.221	Marker226382	29231841	nnxnp
Chr6	18.687	Marker226535	30184904	nnxnp
Chr6	18.687	Marker226781	32930488	nnxnp
Chr6	19.153	Marker226938	34199047	nnxnp
Chr6	19.153	Marker227213	35560397	nnxnp
Chr6	20.09	Marker227142	35173297	hkxhk
Chr6	20.09	Marker227260	35614892	nnxnp
Chr6	20.09	Marker227364	36276910	nnxnp
Chr6	20.09	Marker227519	37078215	nnxnp
Chr6	20.09	Marker227572	37753546	nnxnp
Chr6	21.256	Marker226936	34198864	nnxnp
Chr6	21.256	Marker227345	36209851	lmxll
Chr6	21.256	Marker227347	36210104	hkxhk
Chr6	22.272	Marker227371	36285922	nnxnp
Chr6	23.802	Marker227605	37928339	nnxnp
Chr6	23.881	Marker227396	36376870	lmxll
Chr6	23.881	Marker227588	37844419	lmxll
Chr6	23.881	Marker227668	38400422	lmxll
Chr6	24.308	Marker227639	38073275	hkxhk
Chr6	24.308	Marker228162	42137406	nnxnp
Chr6	24.308	Marker228402	44388847	nnxnp
Chr6	24.308	Marker228713	47028608	nnxnp
Chr6	27.287	Marker227760	39186114	lmxll
Chr6	27.287	Marker228433	44708282	lmxll
Chr6	27.287	Marker228439	44709415	lmxll
Chr6	27.287	Marker228457	44730512	lmxll
Chr6	27.287	Marker228594	46147553	lmxll
Chr6	27.287	Marker228609	46174984	lmxll
Chr6	27.287	Marker228610	46175241	lmxll
Chr6	27.287	Marker228785	47324562	lmxll
Chr6	28.933	Marker228771	47292470	nnxnp
Chr6	28.933	Marker228830	47412903	nnxnp
Chr6	28.933	Marker228833	47413156	nnxnp
Chr6	28.933	Marker228968	48401753	nnxnp
Chr6	29.376	Marker228861	47452260	nnxnp
Chr6	30.266	Marker229032	48929507	lmxll
Chr6	30.266	Marker229037	49034594	lmxll
Chr6	30.266	Marker229057	49133678	hkxhk
Chr6	30.266	Marker229200	51270694	lmxll
Chr6	30.266	Marker229527	54345867	lmxll
Chr6	31.938	Marker229529	54346074	lmxll
Chr6	33.072	Marker229366	52564953	nnxnp
Chr6	33.072	Marker229740	56990298	nnxnp
Chr6	33.072	Marker229763	57259741	nnxnp
Chr6	33.341	Marker229911	57960985	nnxnp
Chr6	33.341	Marker229912	57961169	nnxnp
Chr6	33.341	Marker229977	58445579	nnxnp
Chr6	33.609	Marker229947	58113493	hkxhk
Chr6	33.609	Marker230149	59815016	nnxnp
Chr6	33.609	Marker230152	59822907	nnxnp
Chr6	34.542	Marker229658	56294078	nnxnp
Chr6	34.542	Marker229953	58154487	nnxnp
Chr6	34.542	Marker229981	58448622	nnxnp
Chr6	34.542	Marker229989	58535685	nnxnp
Chr6	34.542	Marker230014	58805632	nnxnp
Chr6	34.542	Marker230023	58861596	nnxnp
Chr6	34.542	Marker230057	59080528	nnxnp
Chr6	34.542	Marker230063	59113174	nnxnp
Chr6	34.542	Marker230089	59248658	hkxhk
Chr6	34.542	Marker230137	59760271	lmxll
Chr6	35.243	Marker229994	58644320	nnxnp
Chr6	35.243	Marker230139	59766451	lmxll
Chr6	35.243	Marker230164	59982210	hkxhk
Chr6	35.243	Marker230456	63787096	lmxll
Chr6	35.477	Marker229900	57921573	nnxnp
Chr6	39.726	Marker230220	60600903	hkxhk
Chr6	42.791	Marker230138	59763078	lmxll
Chr6	44.13	Marker230642	65309587	nnxnp
Chr6	44.13	Marker230709	66128872	nnxnp
Chr6	44.13	Marker230710	66129201	nnxnp
Chr6	44.13	Marker230781	67025949	hkxhk
Chr6	44.361	Marker230783	67046700	hkxhk
Chr6	44.361	Marker231632	77386558	lmxll
Chr6	45.772	Marker230819	67650901	nnxnp
Chr6	45.772	Marker230896	68501138	nnxnp
Chr6	45.772	Marker231101	69893621	nnxnp
Chr6	45.772	Marker231202	70836491	hkxhk
Chr6	45.772	Marker231479	74018507	nnxnp
Chr6	45.772	Marker231583	76754653	lmxll
Chr6	45.772	Marker231643	77556506	lmxll
Chr6	45.772	Marker231750	78856037	nnxnp
Chr6	47.66	Marker231785	79236294	lmxll
Chr6	47.66	Marker231799	79405298	nnxnp
Chr6	47.66	Marker231800	79406848	nnxnp
Chr6	47.66	Marker231836	79920934	hkxhk
Chr6	47.66	Marker231876	80196972	lmxll
Chr6	50.261	Marker231886	80228558	nnxnp
Chr6	50.261	Marker231896	80607774	hkxhk
Chr6	50.261	Marker232041	81311925	nnxnp
Chr6	50.881	Marker231882	80218670	lmxll
Chr6	50.881	Marker231926	80813624	lmxll
Chr6	52.131	Marker232043	81312199	lmxll
Chr6	52.131	Marker232106	82388060	hkxhk
Chr6	53.542	Marker232171	82770186	nnxnp
Chr6	53.542	Marker232178	82779212	nnxnp
Chr6	53.542	Marker232584	86017437	hkxhk
Chr6	53.542	Marker232648	86451943	hkxhk
Chr6	53.542	Marker232866	87202127	hkxhk
Chr6	54.243	Marker232908	87438458	hkxhk
Chr6	54.243	Marker232937	87589272	nnxnp
Chr6	55.175	Marker233052	88476957	hkxhk
Chr6	55.638	Marker233652	94638867	hkxhk
Chr6	55.638	Marker233672	94642208	hkxhk
Chr6	55.638	Marker233800	95831843	lmxll
Chr6	55.638	Marker233817	95888239	lmxll
Chr6	55.869	Marker233078	88680000	nnxnp
Chr6	55.869	Marker234068	99761213	hkxhk
Chr6	56.71	Marker233964	98375273	lmxll
Chr6	57.975	Marker234080	99884286	hkxhk
Chr6	58.44	Marker234092	100007041	hkxhk
Chr6	58.44	Marker234306	101850881	hkxhk
Chr6	58.671	Marker234453	102823131	hkxhk
Chr6	59.853	Marker234460	102827495	nnxnp
Chr6	59.853	Marker234470	102862443	nnxnp
Chr6	59.853	Marker234521	103740459	nnxnp
Chr6	59.853	Marker234536	103903444	nnxnp
Chr6	59.853	Marker234537	104038603	nnxnp
Chr6	59.853	Marker234668	104936548	hkxhk
Chr6	59.853	Marker234771	105646077	hkxhk
Chr6	59.853	Marker234777	105667373	nnxnp
Chr6	62.212	Marker234866	106652281	hkxhk
Chr6	62.212	Marker235424	110447968	nnxnp
Chr6	62.257	Marker234880	106717962	hkxhk
Chr6	65.09	Marker235425	110448182	nnxnp
Chr6	65.09	Marker235589	111704469	hkxhk
Chr6	65.391	Marker235837	113397702	nnxnp
Chr6	65.552	Marker235486	110614696	hkxhk
Chr6	65.807	Marker235816	113283500	nnxnp
Chr6	66.756	Marker235872	113790667	nnxnp
Chr6	66.756	Marker235953	114184705	nnxnp
Chr6	66.756	Marker236142	115246278	nnxnp
Chr6	67.228	Marker236130	115155739	nnxnp
Chr6	67.228	Marker236669	120229013	nnxnp
Chr6	69.385	Marker236071	114852756	hkxhk
Chr6	70.135	Marker236460	118123279	lmxll
Chr6	70.135	Marker236471	118155378	lmxll
Chr6	70.135	Marker236498	118340418	lmxll
Chr6	70.135	Marker236588	119564104	lmxll
Chr6	70.135	Marker236603	119678711	lmxll
Chr6	70.135	Marker236606	119679008	lmxll
Chr6	70.135	Marker236677	120256077	lmxll
Chr6	70.135	Marker236993	124056470	lmxll
Chr6	71.568	Marker237051	124539009	lmxll
Chr6	72.724	Marker237050	124538821	nnxnp
Chr6	72.724	Marker237081	124699890	nnxnp
Chr6	72.724	Marker237090	124700163	nnxnp
Chr6	72.724	Marker237135	124894197	nnxnp
Chr6	72.724	Marker237157	124918323	nnxnp
Chr6	73	Marker236675	120248736	hkxhk
Chr6	73	Marker237255	125497760	nnxnp
Chr6	73.466	Marker236397	117305477	lmxll
Chr6	73.466	Marker236763	121295125	hkxhk
Chr6	73.466	Marker237052	124548190	hkxhk
Chr6	73.466	Marker237403	126773567	nnxnp
Chr6	73.466	Marker237409	126805297	nnxnp
Chr6	74.167	Marker237263	125526566	nnxnp
Chr6	74.167	Marker237568	128606095	hkxhk
Chr6	74.167	Marker237713	129840008	hkxhk
Chr6	74.398	Marker237139	124902877	lmxll
Chr6	74.398	Marker237140	124903131	lmxll
Chr6	74.398	Marker237578	128808745	hkxhk
Chr6	74.398	Marker237607	129014633	lmxll
Chr6	74.398	Marker237711	129839981	nnxnp
Chr6	74.863	Marker237829	130192567	nnxnp
Chr6	75.095	Marker237862	130304728	nnxnp
Chr6	75.095	Marker237936	131345835	nnxnp
Chr6	75.095	Marker238140	133183756	nnxnp
Chr6	75.095	Marker238409	134634146	nnxnp
Chr6	75.326	Marker237724	129861949	hkxhk
Chr6	75.866	Marker237672	129320648	lmxll
Chr6	75.866	Marker237726	129862253	lmxll
Chr6	75.866	Marker237885	130591923	lmxll
Chr6	77.391	Marker238755	136038295	nnxnp
Chr6	78.617	Marker238717	135895824	hkxhk
Chr6	78.617	Marker238747	136036952	nnxnp
Chr6	78.849	Marker238444	134707247	lmxll
Chr6	78.849	Marker238455	134828943	lmxll
Chr6	78.849	Marker238519	135101836	hkxhk
Chr6	78.849	Marker238523	135108355	hkxhk
Chr6	78.849	Marker238535	135180099	lmxll
Chr6	78.849	Marker238623	135470492	lmxll
Chr6	78.849	Marker238640	135604089	lmxll
Chr6	78.849	Marker238667	135713679	nnxnp
Chr6	78.849	Marker238759	136089111	nnxnp
Chr6	78.849	Marker238767	136101104	lmxll
Chr6	78.849	Marker238826	136299525	lmxll
Chr6	78.849	Marker238902	136511362	lmxll
Chr6	79.08	Marker238143	133184070	lmxll
Chr6	79.08	Marker238201	133721627	lmxll
Chr6	79.08	Marker238431	134660654	lmxll
Chr6	79.08	Marker238445	134786251	lmxll
Chr6	79.08	Marker238544	135197593	hkxhk
Chr6	79.08	Marker238637	135603882	lmxll
Chr6	79.08	Marker238706	135809977	lmxll
Chr6	79.08	Marker238748	136037146	nnxnp
Chr6	79.08	Marker238761	136100859	lmxll
Chr6	80.26	Marker238903	136517432	nnxnp
Chr6	80.26	Marker239066	137434043	nnxnp
Chr6	80.26	Marker239127	138116379	hkxhk
Chr6	81.102	Marker239711	140511485	lmxll
Chr6	83.983	Marker238966	136819501	nnxnp
Chr6	83.983	Marker239073	137510901	nnxnp
Chr6	85.022	Marker239181	138554904	hkxhk
Chr6	85.022	Marker239307	138947490	lmxll
Chr6	85.022	Marker239314	138956373	nnxnp
Chr6	85.022	Marker239384	139102607	nnxnp
Chr6	85.022	Marker239503	139502998	lmxll
Chr6	85.022	Marker239684	140416406	nnxnp
Chr6	85.022	Marker240120	145585548	lmxll
Chr6	85.576	Marker239804	141961511	lmxll
Chr6	86.635	Marker240042	144282374	nnxnp
Chr6	86.69	Marker240270	147002008	lmxll
Chr6	87.244	Marker240395	148032899	lmxll
Chr6	87.798	Marker240396	148033148	lmxll
Chr6	87.798	Marker240783	150414479	lmxll
Chr6	90.354	Marker240199	146350716	nnxnp
Chr6	92.379	Marker240575	149497444	nnxnp
Chr6	92.379	Marker240730	150316114	nnxnp
Chr6	92.379	Marker240731	150321159	nnxnp
Chr6	92.379	Marker240846	151034198	nnxnp
Chr6	92.379	Marker241028	152342331	nnxnp
Chr6	92.379	Marker241084	152625897	nnxnp
Chr6	92.379	Marker241097	152689263	nnxnp
Chr6	92.379	Marker241306	154419227	nnxnp
Chr6	93.178	Marker241439	155228076	nnxnp
Chr6	93.178	Marker241495	155477458	nnxnp
Chr6	93.576	Marker241771	157662913	nnxnp
[truncated: 2,247 more rows]

## Sheet: Table S7
Supplementary Table S7. The BLASTing results against to the refenence genome of SSR markers on linkage groups reported in Tan et al. (2016).
Note: The SSR markers based map was reported in Tan et al. (Tree Genetics & Genomes 2016, 12, 52). Sequences used for SSR marker development and Blasting can be downloded from NCBI according to Sequence ID. For marker CsFM1875, the primer sequences were provided.
Linkage group No. in Tan et al. (2016)	SSR marker name	Sequence ID	Genetic position	Chromosome No.	Physical position (Mb)
LG01	CsFM1390	GAAC01008822	32.3	Chr4	133.374
	CsFM1474	GAAC01041381	47.1	Chr4	107.346
	CsFM1012	GAAC01011288	106.6	Chr4	3.652
	CsFM1875	F:CCAATTCAAAGCTGCACAAC R:AAGCGCCTGATTTAAGCAAA	3.6	Chr4	179.987
LG02	CsFM1401	GAAC01010183	26.1	Chr6	36.225
	CsFM1023	GAAC01011980	57.6	Chr6	97.078
	CsFM1058	GAAC01008713	105.3	Chr6	169.39
LG03	CsFM1619	GAAC01007074	7.2	Chr1	19.984
	CsFM1637	GAAC01007881	42.5	Chr1	97.363
	CsFM1328	GAAC01006286	106.2	Chr1	214.911
LG04	CsFM1611	GAAC01006377	36.2	Chr5	98.8401
	CsFM1568	GAAC01003303	57.3	Chr5	158.477
	CsFM1324	GAAC01003358	70.6	Chr5	175.804
LG05	CsFM1645	GAAC01001060	0	Chr8	161.237
	CsFM1315	GAAC01006567	39.2	Chr8	79.0712
	CsFM1138	GAAC01009343	57.4	Chr8	34.6208
LG06	CsFM1627	GAAC01007516	8.1	Chr3	176.045
	CsFM1626	GAAC01007467	43.9	Chr3	101.236
	CsFM1003	GAAC01002091	76	Chr3	28.9278
LG07	CsFM1159	GAAC01005141	7.4	Chr13	133.028
	CsFM1457	GAAC01013596	47.7	Chr13	58.2039
	CsFM1657	GAAC01008846	64	Chr13	17.8805
LG08	CsFM1293	GAAC01007377	0	Chr2	12.7386
	CsFM1344	GAAC01014175	41.2	Chr2	74.763
	CsFM1594	GAAC01019056	101.5	Chr2	212.568
LG09	CsFM1326	GAAC01004205	0	Chr7	1.2642
	CsFM1110	GAAC01008510	38.8	Chr7	73.1135
	CsFM1706	GAAC01011571	74	Chr7	185.645
LG10	CsFM1101	GAAC01007428	0	Chr9	4.6046
	CsFM1665	GAAC01009262	51.5	Chr9	84.7659
	CsFM1604	GAAC01005963	81.9	Chr9	159.704
LG11	CsFM1585	GAAC01023529	0.6	Chr11	119.446
	CsFM1102	GAAC01008204	36.3	Chr11	68.8412
	CsFM1715	GAAC01012597	65.1	Chr11	1.46372
LG12	CsFM1343	GAAC01012584	0	Chr10	163.091
	CsFM1651	GAAC01008655	28.6	Chr10	103.27
	CsFM1084	GAAC01001626	60.4	Chr10	26.5728
LG13	CsFM1633	GAAC01007730	22.1	Chr14	34.394
	CsFM1107	GAAC01006025	35.7	Chr14	59.0065
	CsFM1108	GAAC01009876	62.4	Chr14	123.051
LG14	CsFM1453	GAAC01013126	37.6	Chr12	105.51
	CsFM1189	GAAC01021529	54.4	Chr12	133.874
	CsFM1668	GAAC01001118	68.1	Chr12	149.472
LG15	CsFM1628	GAAC01007530	4.7	Chr15	117.395
	CsFM1432	GAAC01011625	30.4	Chr15	75.2572
	CsFM1464	GAAC01014340	63.1	Chr15	2.56502

## Sheet: Table S8
Supplementary Table S8. The genes in the confidence intervals of QTLs
Chromosome	QTL	Gene ID	Position (Mb)
Chr3	qSPI3	CSS0019200	142.339
Chr3	qSPI3	CSS0019420	142.398
Chr3	qSPI3	CSS0010116	142.424
Chr3	qSPI3	CSS0020735	142.463
Chr3	qSPI3	Camellia_sinensis_newGene_9964	142.565
Chr3	qSPI3	Camellia_sinensis_newGene_9965	142.565
Chr3	qSPI3	CSS0021739	142.674
Chr3	qSPI3	CSS0048126	142.685
Chr3	qSPI3	CSS0030219	142.712
Chr3	qSPI3	CSS0015320	142.714
Chr3	qSPI3	CSS0006174	142.815
Chr3	qSPI3	CSS0024507	142.841
Chr3	qSPI3	CSS0049288	142.888
Chr3	qSPI3	CSS0016132	142.89
Chr3	qSPI3	CSS0032514	142.917
Chr3	qSPI3	CSS0004724	142.943
Chr3	qSPI3	CSS0027266	142.967
Chr3	qSPI3	CSS0024076	142.999
Chr3	qSPI3	CSS0020681	143.02
Chr3	qSPI3	CSS0044936	143.038
Chr3	qSPI3	CSS0047555	143.04
Chr3	qSPI3	CSS0043075	143.045
Chr3	qSPI3	Camellia_sinensis_newGene_9970	143.048
Chr3	qSPI3	CSS0015236	143.075
Chr3	qSPI3	CSS0029984	143.082
Chr3	qSPI3	CSS0029056	143.113
Chr3	qSPI3	CSS0010598	143.238
Chr3	qSPI3	Camellia_sinensis_newGene_9972	143.263
Chr3	qSPI3	Camellia_sinensis_newGene_9974	143.294
Chr3	qSPI3	CSS0020521	143.298
Chr3	qSPI3	CSS0031441	143.407
Chr3	qSPI3	CSS0006185	143.48
Chr3	qSPI3	CSS0005974	143.486
Chr3	qSPI3	CSS0000072	143.56
Chr3	qSPI3	Camellia_sinensis_newGene_9978	143.771
Chr3	qSPI3	Camellia_sinensis_newGene_9980	143.784
Chr3	qSPI3	Camellia_sinensis_newGene_9981	143.874
Chr3	qSPI3	Camellia_sinensis_newGene_9982	143.974
Chr3	qSPI3	CSS0006734	144.07
Chr3	qSPI3	CSS0020605	144.09
Chr3	qSPI3	CSS0002324	144.12
Chr3	qSPI3	Camellia_sinensis_newGene_9985	144.155
Chr3	qSPI3	CSS0009102	144.168
Chr3	qSPI3	CSS0047635	144.171
Chr3	qSPI3	CSS0038540	144.229
Chr3	qSPI3	CSS0010020	144.255
Chr3	qSPI3	CSS0000682	144.265
Chr3	qSPI3	CSS0021877	144.282
Chr3	qSPI3	CSS0005629	144.292
Chr3	qSPI3	CSS0039868	144.345
Chr3	qSPI3	CSS0046025	144.376
Chr3	qSPI3	CSS0015966	144.388
Chr3	qSPI3	CSS0029008	144.54
Chr3	qSPI3	CSS0040788	144.557
Chr3	qSPI3	Camellia_sinensis_newGene_9986	144.561
Chr3	qSPI3	CSS0000177	144.601
Chr3	qSPI3	CSS0023456	144.603
Chr3	qSPI3	CSS0037781	144.621
Chr3	qSPI3	CSS0006989	144.855
Chr3	qSPI3	CSS0006545	144.94
Chr3	qSPI3	CSS0006933	145.105
Chr3	qSPI3	Camellia_sinensis_newGene_9990	145.161
Chr3	qSPI3	CSS0034745	145.213
Chr3	qSPI3	CSS0029583	145.245
Chr3	qSPI3	CSS0044743	145.268
Chr3	qSPI3	CSS0031983	145.278
Chr3	qSPI3	CSS0035299	145.282
Chr3	qSPI3	CSS0000756	145.351
Chr3	qSPI3	CSS0004112	145.388
Chr3	qSPI3	CSS0006405	145.456
Chr3	qSPI3	CSS0050199	145.459
Chr3	qSPI3	CSS0045089	145.6
Chr3	qSPI3	CSS0015060	145.629
Chr3	qSPI3	CSS0035818	145.646
Chr3	qSPI3	CSS0003872	145.681
Chr3	qSPI3	CSS0008093	145.709
Chr3	qSPI3	CSS0027060	145.742
Chr3	qSPI3	CSS0018923	145.756
Chr3	qSPI3	CSS0031767	145.779
Chr3	qSPI3	CSS0025082	145.845
Chr3	qSPI3	CSS0012976	145.852
Chr3	qSPI3	CSS0011590	145.872
Chr3	qSPI3	CSS0034224	145.948
Chr3	qSPI3	CSS0045678	145.963
Chr3	qSPI3	CSS0048631	146.048
Chr3	qSPI3	CSS0010758	146.054
Chr3	qSPI3	CSS0009152	146.078
Chr3	qSPI3	CSS0045791	146.141
Chr3	qSPI3	CSS0001058	146.354
Chr3	qSPI3	Camellia_sinensis_newGene_9996	146.367
Chr3	qSPI3	CSS0034816	146.494
Chr3	qSPI3	CSS0016341	146.574
Chr3	qSPI3	Camellia_sinensis_newGene_10005	146.578
Chr3	qSPI3	CSS0019894	146.592
Chr3	qSPI3	CSS0013683	146.669
Chr3	qSPI3	CSS0011750	146.704
Chr3	qSPI3	CSS0013945	146.721
Chr3	qSPI3	CSS0033793	146.748
Chr3	qSPI3	CSS0013679	146.852
Chr3	qSPI3	CSS0009643	146.882
Chr3	qSPI3	CSS0031464	146.91
Chr3	qSPI3	CSS0016828	146.963
Chr3	qSPI3	CSS0012096	147.065
Chr3	qSPI3	CSS0039795	147.101
Chr3	qSPI3	CSS0050153	147.103
Chr3	qSPI3	CSS0001647	147.119
Chr3	qSPI3	CSS0041110	147.299
Chr3	qSPI3	CSS0006984	147.342
Chr3	qSPI3	Camellia_sinensis_newGene_10008	147.383
Chr3	qSPI3	CSS0049125	147.39
Chr3	qSPI3	Camellia_sinensis_newGene_10009	147.396
Chr3	qSPI3	CSS0019020	147.422
Chr3	qSPI3	Camellia_sinensis_newGene_10014	147.555
Chr3	qSPI3	CSS0021358	147.684
Chr3	qSPI3	Camellia_sinensis_newGene_10018	147.859
Chr3	qSPI3	Camellia_sinensis_newGene_10022	147.92
Chr3	qSPI3	CSS0040389	147.943
Chr3	qSPI3	Camellia_sinensis_newGene_10023	147.948
Chr3	qSPI3	CSS0007398	147.996
Chr3	qSPI3	Camellia_sinensis_newGene_10025	148.004
Chr3	qSPI3	Camellia_sinensis_newGene_10026	148.172
Chr3	qSPI3	Camellia_sinensis_newGene_10027	148.244
Chr3	qSPI3	Camellia_sinensis_newGene_10029	148.247
Chr3	qSPI3	Camellia_sinensis_newGene_10030	148.255
Chr3	qSPI3	CSS0034169	148.331
Chr3	qSPI3	CSS0035532	148.484
Chr3	qSPI3	Camellia_sinensis_newGene_10034	148.66
Chr3	qSPI3	CSS0044363	148.695
Chr3	qSPI3	Camellia_sinensis_newGene_10036	148.712
Chr3	qSPI3	CSS0002227	148.73
Chr3	qSPI3	CSS0035013	148.779
Chr3	qSPI3	CSS0042938	148.841
Chr3	qSPI3	CSS0045413	148.843
Chr3	qSPI3	Camellia_sinensis_newGene_10038	148.874
Chr3	qSPI3	CSS0041898	148.877
Chr3	qSPI3	CSS0031829	149.189
Chr3	qSPI3	CSS0020923	149.283
Chr3	qSPI3	CSS0024764	149.532
Chr3	qSPI3	CSS0007904	149.55
Chr3	qSPI3	CSS0030544	149.554
Chr3	qSPI3	CSS0023704	149.67
Chr3	qSPI3	Camellia_sinensis_newGene_10045	149.846
Chr3	qSPI3	CSS0033842	149.887
Chr3	qSPI3	CSS0021008	149.892
Chr3	qSPI3	CSS0013488	149.899
Chr3	qSPI3	CSS0040695	149.903
Chr3	qSPI3	CSS0006054	149.93
Chr3	qSPI3	CSS0016661	149.938
Chr3	qSPI3	CSS0049638	149.949
Chr3	qSPI3	CSS0039665	149.961
Chr3	qSPI3	CSS0026881	149.976
Chr3	qSPI3	CSS0010311	150.064
Chr3	qSPI3	CSS0002136	150.139
Chr3	qSPI3	CSS0049609	150.197
Chr3	qSPI3	Camellia_sinensis_newGene_10049	150.251
Chr3	qSPI3	CSS0049640	150.257
Chr3	qSPI3	Camellia_sinensis_newGene_10051	150.264
Chr3	qSPI3	CSS0043335	150.37
Chr3	qSPI3	CSS0042032	150.38
Chr3	qSPI3	CSS0045808	150.399
Chr3	qSPI3	CSS0037980	150.53
Chr3	qSPI3	CSS0019112	150.623
Chr3	qSPI3	CSS0045906	150.699
Chr3	qSPI3	CSS0002685	150.746
Chr3	qSPI3	CSS0020231	150.836
Chr3	qSPI3	Camellia_sinensis_newGene_10053	150.847
Chr3	qSPI3	CSS0001715	150.953
Chr3	qSPI3	CSS0035255	150.982
Chr3	qSPI3	CSS0032534	151.033
Chr3	qSPI3	CSS0042348	151.319
Chr3	qSPI3	CSS0011303	151.615
Chr3	qSPI3	CSS0011240	151.665
Chr3	qSPI3	CSS0042819	151.672
Chr3	qSPI3	Camellia_sinensis_newGene_10063	151.722
Chr3	qSPI3	CSS0005332	151.823
Chr3	qSPI3	Camellia_sinensis_newGene_10065	151.95
Chr3	qSPI3	Camellia_sinensis_newGene_10066	151.952
Chr3	qSPI3	CSS0050518	151.979
Chr3	qSPI3	CSS0018684	152.056
Chr3	qSPI3	CSS0001691	152.083
Chr3	qSPI3	CSS0050351	152.174
Chr3	qSPI3	Camellia_sinensis_newGene_10067	152.207
Chr3	qSPI3	CSS0038442	152.219
Chr3	qSPI3	CSS0029572	152.23
Chr3	qSPI3	Camellia_sinensis_newGene_10069	152.271
Chr3	qSPI3	Camellia_sinensis_newGene_10070	152.273
Chr3	qSPI3	Camellia_sinensis_newGene_10072	152.295
Chr3	qSPI3	CSS0013412	152.526
Chr3	qSPI3	CSS0004862	152.684
Chr3	qSPI3	CSS0045110	152.769
Chr3	qSPI3	CSS0037481	152.803
Chr3	qSPI3	Camellia_sinensis_newGene_10075	152.811
Chr3	qSPI3	CSS0026455	152.844
Chr3	qSPI3	CSS0031040	152.888
Chr3	qSPI3	CSS0015664	152.918
Chr3	qSPI3	CSS0023490	152.986
Chr3	qSPI3	CSS0002851	153.022
Chr3	qSPI3	CSS0021538	153.092
Chr3	qSPI3	Camellia_sinensis_newGene_10078	153.133
Chr3	qSPI3	CSS0033905	153.147
Chr3	qSPI3	CSS0021988	153.185
Chr3	qSPI3	CSS0037954	153.288
Chr3	qSPI3	Camellia_sinensis_newGene_10081	153.325
Chr3	qSPI3	CSS0015031	153.351
Chr3	qSPI3	Camellia_sinensis_newGene_10083	153.359
Chr3	qSPI3	Camellia_sinensis_newGene_10086	153.407
Chr3	qSPI3	CSS0013823	153.441
Chr3	qSPI3	CSS0048296	153.522
Chr3	qSPI3	CSS0038004	153.642
Chr3	qSPI3	Camellia_sinensis_newGene_10088	153.651
Chr3	qSPI3	CSS0032714	153.758
Chr3	qSPI3	Camellia_sinensis_newGene_10090	153.872
Chr3	qSPI3	CSS0049416	153.924
Chr3	qSPI3	CSS0043182	154.094
Chr3	qSPI3	CSS0050093	154.129
Chr3	qSPI3	Camellia_sinensis_newGene_10093	154.134
Chr3	qSPI3	Camellia_sinensis_newGene_10094	154.134
Chr3	qSPI3	CSS0047209	154.209
Chr3	qSPI3	CSS0037060	154.263
Chr3	qSPI3	CSS0026683	154.362
Chr3	qSPI3	CSS0036374	154.392
Chr3	qSPI3	CSS0017908	154.4
Chr3	qSPI3	CSS0048888	154.408
Chr3	qSPI3	Camellia_sinensis_newGene_10096	154.423
Chr3	qSPI3	Camellia_sinensis_newGene_10097	154.432
Chr3	qSPI3	CSS0023802	154.474
Chr3	qSPI3	CSS0002341	154.482
Chr3	qSPI3	CSS0018718	154.549
Chr3	qSPI3	CSS0041994	154.579
Chr3	qSPI3	Camellia_sinensis_newGene_10098	154.668
Chr3	qSPI3	Camellia_sinensis_newGene_10099	154.668
Chr3	qSPI3	Camellia_sinensis_newGene_10100	154.706
Chr3	qSPI3	Camellia_sinensis_newGene_10101	154.728
Chr3	qSPI3	Camellia_sinensis_newGene_10102	154.757
Chr3	qSPI3	CSS0006364	154.964
Chr3	qSPI3	CSS0005972	155.132
Chr3	qSPI3	Camellia_sinensis_newGene_10104	155.17
Chr3	qSPI3	CSS0009117	155.23
Chr3	qSPI3	Camellia_sinensis_newGene_10105	155.322
Chr3	qSPI3	CSS0038441	155.552
Chr3	qSPI3	CSS0047482	155.555
Chr4	qSPI4	CSS0028790	157.963
Chr4	qSPI4	CSS0017230	158.083
Chr4	qSPI4	CSS0003071	158.106
Chr4	qSPI4	CSS0048330	158.205
Chr4	qSPI4	CSS0011028	158.231
Chr4	qSPI4	CSS0041580	158.239
Chr4	qSPI4	CSS0049633	158.266
Chr4	qSPI4	CSS0039417	158.313
Chr4	qSPI4	CSS0033506	158.328
Chr4	qSPI4	Camellia_sinensis_newGene_12057	158.356
Chr4	qSPI4	CSS0045909	158.364
Chr4	qSPI4	CSS0004804	158.366
Chr4	qSPI4	Camellia_sinensis_newGene_12059	158.37
Chr4	qSPI4	CSS0025354	158.385
Chr4	qSPI4	CSS0028842	158.391
Chr4	qSPI4	CSS0048031	158.402
Chr4	qSPI4	Camellia_sinensis_newGene_12062	158.408
Chr4	qSPI4	CSS0002016	158.429
Chr4	qSPI4	Camellia_sinensis_newGene_12063	158.452
Chr4	qSPI4	CSS0017430	158.463
Chr4	qSPI4	CSS0012526	158.476
Chr4	qSPI4	CSS0019397	158.498
Chr4	qSPI4	CSS0035882	158.527
Chr4	qSPI4	CSS0000696	158.537
Chr4	qSPI4	CSS0035120	158.612
Chr4	qSPI4	CSS0009420	158.684
Chr4	qSPI4	CSS0017670	158.695
Chr4	qSPI4	CSS0025162	158.715
Chr4	qSPI4	CSS0015780	158.718
Chr4	qSPI4	CSS0019098	158.73
Chr4	qSPI4	CSS0017717	158.825
Chr4	qSPI4	CSS0034532	158.859
Chr4	qSPI4	Camellia_sinensis_newGene_12065	158.941
Chr4	qSPI4	CSS0014560	158.984
Chr4	qSPI4	CSS0024816	158.994
Chr4	qSPI4	CSS0005336	159.184
Chr4	qSPI4	CSS0022987	159.197
Chr4	qSPI4	Camellia_sinensis_newGene_12068	159.214
Chr4	qSPI4	Camellia_sinensis_newGene_12069	159.246
Chr4	qSPI4	CSS0037359	159.269
Chr4	qSPI4	CSS0048654	159.286
Chr4	qSPI4	CSS0015800	159.315
Chr4	qSPI4	CSS0004636	159.322
Chr4	qSPI4	CSS0001740	159.374
Chr4	qSPI4	CSS0020091	159.38
Chr4	qSPI4	CSS0001685	159.39
Chr4	qSPI4	Camellia_sinensis_newGene_12073	159.469
Chr4	qSPI4	CSS0036121	159.515
Chr4	qSPI4	Camellia_sinensis_newGene_12074	159.542
Chr4	qSPI4	CSS0014866	159.544
Chr4	qSPI4	CSS0014070	159.607
Chr4	qSPI4	CSS0005836	159.622
Chr4	qSPI4	CSS0035824	159.648
Chr4	qSPI4	CSS0013615	159.657
Chr4	qSPI4	CSS0012012	159.705
Chr4	qSPI4	CSS0027924	159.711
Chr4	qSPI4	CSS0033951	159.725
Chr4	qSPI4	CSS0019878	159.766
Chr4	qSPI4	CSS0025758	159.769
Chr4	qSPI4	Camellia_sinensis_newGene_12076	159.771
Chr4	qSPI4	CSS0023296	159.774
Chr4	qSPI4	CSS0034037	159.778
Chr4	qSPI4	Camellia_sinensis_newGene_12080	159.97
Chr4	qSPI4	Camellia_sinensis_newGene_12081	160.021
Chr4	qSPI4	CSS0039950	160.044
Chr4	qSPI4	Camellia_sinensis_newGene_12082	160.094
Chr4	qSPI4	CSS0031558	160.197
Chr4	qSPI4	CSS0016633	160.225
Chr4	qSPI4	Camellia_sinensis_newGene_12086	160.26
Chr4	qSPI4	CSS0041016	160.312
Chr4	qSPI4	CSS0030776	160.339
Chr4	qSPI4	CSS0009350	160.379
Chr4	qSPI4	Camellia_sinensis_newGene_12087	160.399
Chr4	qSPI4	CSS0018589	160.452
Chr4	qSPI4	Camellia_sinensis_newGene_12088	160.51
Chr4	qSPI4	CSS0032111	160.515
Chr4	qSPI4	Camellia_sinensis_newGene_12093	160.599
Chr4	qSPI4	CSS0040406	160.733
Chr4	qSPI4	CSS0040257	160.744
Chr4	qSPI4	CSS0000835	160.75
Chr4	qSPI4	CSS0003305	160.76
Chr4	qSPI4	CSS0028852	160.814
Chr4	qSPI4	CSS0019368	160.822
Chr4	qSPI4	CSS0009520	160.831
Chr4	qSPI4	CSS0048691	160.833
Chr4	qSPI4	CSS0032078	160.838
Chr4	qSPI4	CSS0031410	160.897
Chr4	qSPI4	CSS0000866	160.941
Chr4	qSPI4	CSS0035144	161.082
Chr4	qSPI4	Camellia_sinensis_newGene_12102	161.096
Chr4	qSPI4	CSS0048640	161.103
Chr4	qSPI4	Camellia_sinensis_newGene_12103	161.13
Chr4	qSPI4	CSS0043770	161.163
Chr4	qSPI4	Camellia_sinensis_newGene_12104	161.275
Chr4	qSPI4	Camellia_sinensis_newGene_12105	161.294
Chr4	qSPI4	CSS0034804	161.347
Chr4	qSPI4	CSS0040156	161.356
Chr4	qSPI4	CSS0035550	161.433
Chr4	qSPI4	CSS0023185	161.448
Chr4	qSPI4	CSS0047981	161.474
Chr4	qSPI4	CSS0023966	161.482
Chr4	qSPI4	Camellia_sinensis_newGene_12106	161.491
Chr4	qSPI4	Camellia_sinensis_newGene_12107	161.495
Chr4	qSPI4	CSS0010688	161.553
Chr4	qSPI4	CSS0045328	161.563
Chr4	qSPI4	CSS0041599	161.621
Chr4	qSPI4	CSS0033781	161.626
Chr4	qSPI4	CSS0009320	161.64
Chr4	qSPI4	CSS0029295	161.657
Chr4	qSPI4	CSS0043356	161.667
Chr4	qSPI4	CSS0047457	161.685
Chr4	qSPI4	CSS0042407	161.751
Chr4	qSPI4	CSS0026538	161.797
Chr4	qSPI4	CSS0034637	161.824
Chr4	qSPI4	CSS0024466	161.924
Chr4	qSPI4	CSS0004942	161.947
Chr4	qSPI4	CSS0003997	162.179
Chr4	qSPI4	CSS0048939	162.19
Chr4	qSPI4	CSS0032778	162.227
Chr4	qSPI4	CSS0011864	162.249
Chr4	qSPI4	CSS0013971	162.262
Chr4	qSPI4	CSS0041746	162.299
Chr4	qSPI4	CSS0045350	162.316
Chr4	qSPI4	Camellia_sinensis_newGene_12118	162.321
Chr4	qSPI4	CSS0044478	162.327
Chr4	qSPI4	CSS0001914	162.345
Chr4	qSPI4	CSS0014769	162.372
Chr4	qSPI4	CSS0016744	162.438
Chr4	qSPI4	Camellia_sinensis_newGene_12122	162.455
Chr4	qSPI4	Camellia_sinensis_newGene_12123	162.455
Chr4	qSPI4	CSS0041742	162.478
Chr4	qSPI4	CSS0012044	162.482
Chr4	qSPI4	CSS0018649	162.598
Chr4	qSPI4	CSS0041727	162.639
Chr4	qSPI4	CSS0040399	162.742
Chr4	qSPI4	CSS0028302	162.813
Chr4	qSPI4	CSS0015211	162.828
Chr4	qSPI4	CSS0000012	162.886
Chr4	qSPI4	CSS0002533	162.944
Chr4	qSPI4	CSS0036820	163.028
Chr4	qSPI4	CSS0041907	163.065
Chr4	qSPI4	CSS0011669	163.077
Chr4	qSPI4	CSS0034231	163.088
Chr4	qSPI4	CSS0021646	163.146
Chr4	qSPI4	CSS0005328	163.196
Chr4	qSPI4	CSS0026121	163.22
Chr4	qSPI4	CSS0042585	163.236
Chr4	qSPI4	CSS0014713	163.343
Chr4	qSPI4	CSS0020893	163.402
Chr4	qSPI4	CSS0013676	163.406
Chr4	qSPI4	CSS0037521	163.542
Chr4	qSPI4	CSS0001144	163.549
Chr4	qSPI4	CSS0037500	163.575
Chr4	qSPI4	Camellia_sinensis_newGene_12132	163.729
Chr4	qSPI4	CSS0010715	163.759
Chr4	qSPI4	CSS0009438	163.77
Chr4	qSPI4	CSS0039466	163.806
Chr4	qSPI4	CSS0018756	163.814
Chr4	qSPI4	CSS0009311	163.819
Chr4	qSPI4	CSS0026335	163.853
Chr4	qSPI4	CSS0028501	163.884
Chr4	qSPI4	CSS0018104	163.968
Chr4	qSPI4	CSS0046897	163.978
Chr4	qSPI4	CSS0007046	164.026
Chr4	qSPI4	CSS0003433	164.032
Chr4	qSPI4	Camellia_sinensis_newGene_12138	164.044
Chr4	qSPI4	CSS0013765	164.05
Chr4	qSPI4	Camellia_sinensis_newGene_12139	164.051
Chr4	qSPI4	CSS0002287	164.061
Chr4	qSPI4	CSS0020647	164.381
Chr4	qSPI4	CSS0022999	164.418
Chr4	qSPI4	CSS0008408	164.48
Chr4	qSPI4	CSS0026093	164.494
Chr4	qSPI4	CSS0022139	164.503
Chr4	qSPI4	CSS0037041	164.514
Chr4	qSPI4	CSS0010353	164.523
Chr4	qSPI4	CSS0009589	164.534
Chr4	qSPI4	CSS0013260	164.55
Chr4	qSPI4	CSS0048678	164.595
Chr4	qSPI4	CSS0032451	164.602
Chr4	qSPI4	CSS0045595	164.604
Chr4	qSPI4	CSS0023402	164.606
Chr4	qSPI4	CSS0025044	164.657
Chr4	qSPI4	CSS0043003	164.673
Chr4	qSPI4	CSS0044668	164.695
Chr4	qSPI4	Camellia_sinensis_newGene_12148	164.744
Chr4	qSPI4	CSS0046000	164.771
Chr4	qSPI4	CSS0005252	164.799
Chr4	qSPI4	CSS0027618	164.839
Chr4	qSPI4	CSS0012208	164.86
Chr4	qSPI4	CSS0027040	164.962
Chr4	qSPI4	CSS0035081	164.985
Chr4	qSPI4	CSS0032855	165.008
Chr4	qSPI4	CSS0034677	165.009
Chr4	qSPI4	CSS0034629	165.019
Chr4	qSPI4	CSS0021104	165.091
Chr4	qSPI4	CSS0047733	165.102
Chr4	qSPI4	CSS0049959	165.115
Chr4	qSPI4	Camellia_sinensis_newGene_12154	165.156
Chr4	qSPI4	CSS0007947	165.201
Chr4	qSPI4	CSS0037486	165.224
Chr4	qSPI4	CSS0031520	165.239
Chr4	qSPI4	CSS0005967	165.274
Chr4	qSPI4	CSS0019586	165.282
Chr4	qSPI4	CSS0027054	165.285
Chr4	qSPI4	CSS0026446	165.289
Chr4	qSPI4	CSS0010979	165.291
Chr4	qSPI4	Camellia_sinensis_newGene_12158	165.327
Chr4	qSPI4	CSS0032829	165.373
Chr4	qSPI4	CSS0031038	165.396
Chr4	qSPI4	CSS0033259	165.403
Chr4	qSPI4	CSS0032945	165.431
Chr4	qSPI4	CSS0029140	165.441
Chr4	qSPI4	CSS0018899	165.451
Chr4	qSPI4	Camellia_sinensis_newGene_12159	165.458
Chr4	qSPI4	CSS0049940	165.46
Chr4	qSPI4	CSS0041176	165.469
Chr4	qSPI4	CSS0041862	165.557
Chr4	qSPI4	CSS0038879	165.58
Chr4	qSPI4	CSS0046484	165.738
Chr4	qSPI4	CSS0023958	165.757
Chr4	qSPI4	CSS0021824	165.758
Chr4	qSPI4	CSS0013258	165.924
Chr4	qSPI4	CSS0016242	165.96
Chr4	qSPI4	CSS0045786	166.031
Chr4	qSPI4	CSS0000990	166.035
Chr4	qSPI4	CSS0043543	166.062
Chr4	qSPI4	CSS0021865	166.08
Chr4	qSPI4	Camellia_sinensis_newGene_12161	166.087
Chr4	qSPI4	CSS0043095	166.1
Chr4	qSPI4	CSS0038983	166.184
Chr4	qSPI4	Camellia_sinensis_newGene_12162	166.202
Chr4	qSPI4	Camellia_sinensis_newGene_12163	166.228
Chr4	qSPI4	CSS0032981	166.235
Chr4	qSPI4	CSS0042807	166.243
Chr4	qSPI4	Camellia_sinensis_newGene_12165	166.295
Chr4	qSPI4	CSS0038838	166.312
Chr4	qSPI4	Camellia_sinensis_newGene_12167	166.328
Chr4	qSPI4	CSS0012858	166.338
Chr4	qSPI4	CSS0049400	166.395
Chr4	qSPI4	CSS0003527	166.461
Chr4	qSPI4	Camellia_sinensis_newGene_12171	166.466
Chr4	qSPI4	CSS0049154	166.48
Chr4	qSPI4	CSS0038378	166.5
Chr4	qSPI4	CSS0041411	166.539
Chr4	qSPI4	Camellia_sinensis_newGene_12172	166.556
Chr4	qSPI4	Camellia_sinensis_newGene_12174	166.557
Chr4	qSPI4	CSS0007934	166.569
Chr4	qSPI4	Camellia_sinensis_newGene_12175	166.587
Chr4	qSPI4	Camellia_sinensis_newGene_12176	166.588
Chr4	qSPI4	CSS0008696	166.657
Chr4	qSPI4	Camellia_sinensis_newGene_12177	166.685
Chr4	qSPI4	CSS0033192	166.778
Chr4	qSPI4	CSS0041460	166.792
Chr4	qSPI4	CSS0012570	166.796
Chr4	qSPI4	CSS0030292	166.799
Chr4	qSPI4	Camellia_sinensis_newGene_12178	166.815
Chr4	qSPI4	CSS0045959	166.822
Chr4	qSPI4	CSS0031942	166.83
Chr4	qSPI4	Camellia_sinensis_newGene_12179	166.894
Chr4	qSPI4	Camellia_sinensis_newGene_12180	166.899
Chr4	qSPI4	Camellia_sinensis_newGene_12181	166.909
Chr4	qSPI4	CSS0023037	166.92
Chr4	qSPI4	CSS0049561	166.951
Chr4	qSPI4	Camellia_sinensis_newGene_12183	166.971
Chr4	qSPI4	Camellia_sinensis_newGene_12184	166.978
Chr4	qSPI4	CSS0042437	167.062
Chr4	qSPI4	CSS0002223	167.128
Chr4	qSPI4	CSS0038499	167.14
Chr4	qSPI4	CSS0026963	167.182
Chr4	qSPI4	CSS0004003	167.248
Chr4	qSPI4	CSS0029080	167.266
Chr4	qSPI4	CSS0038578	167.361
Chr4	qSPI4	CSS0008986	167.449
Chr4	qSPI4	CSS0029373	167.453
Chr4	qSPI4	CSS0048765	167.487
Chr4	qSPI4	CSS0037959	167.497
Chr4	qSPI4	Camellia_sinensis_newGene_12189	167.498
Chr4	qSPI4	CSS0036170	167.524
Chr4	qSPI4	CSS0029912	167.551
Chr4	qSPI4	CSS0028006	167.755
Chr4	qSPI4	Camellia_sinensis_newGene_12194	167.848
Chr4	qSPI4	CSS0016428	167.85
Chr4	qSPI4	Camellia_sinensis_newGene_12195	167.858
Chr4	qSPI4	CSS0036249	167.861
Chr4	qSPI4	CSS0048265	168.108
Chr4	qSPI4	CSS0019333	168.13
Chr4	qSPI4	CSS0037881	168.132
Chr4	qSPI4	Camellia_sinensis_newGene_12198	168.153
Chr4	qSPI4	CSS0021810	168.159
Chr4	qSPI4	CSS0019913	168.16
Chr4	qSPI4	Camellia_sinensis_newGene_12199	168.165
Chr4	qSPI4	CSS0002270	168.184
Chr4	qSPI4	CSS0011355	168.221
Chr4	qSPI4	CSS0032719	168.234
Chr4	qSPI4	CSS0022715	168.294
Chr4	qSPI4	CSS0050228	168.373
Chr4	qSPI4	Camellia_sinensis_newGene_12204	168.389
Chr4	qSPI4	Camellia_sinensis_newGene_12205	168.39
Chr4	qSPI4	Camellia_sinensis_newGene_12206	168.442
Chr4	qSPI4	Camellia_sinensis_newGene_12208	168.445
Chr4	qSPI4	CSS0047326	168.519
Chr4	qSPI4	CSS0000889	168.599
Chr4	qSPI4	Camellia_sinensis_newGene_12209	168.619
Chr4	qSPI4	CSS0039222	168.685
Chr4	qSPI4	CSS0033757	168.696
Chr4	qSPI4	CSS0037052	168.732
Chr4	qSPI4	CSS0021053	168.734
Chr4	qSPI4	CSS0030915	168.741
Chr4	qSPI4	CSS0041444	168.751
Chr4	qSPI4	Camellia_sinensis_newGene_12214	168.768
Chr4	qSPI4	CSS0001665	168.775
Chr4	qSPI4	Camellia_sinensis_newGene_12216	168.83
Chr4	qSPI4	CSS0008426	168.858
Chr4	qSPI4	CSS0023649	168.861
Chr4	qSPI4	Camellia_sinensis_newGene_12217	168.883
Chr4	qSPI4	Camellia_sinensis_newGene_12218	168.884
Chr4	qSPI4	Camellia_sinensis_newGene_12219	168.885
Chr4	qSPI4	Camellia_sinensis_newGene_12220	168.896
Chr4	qSPI4	CSS0016688	168.959
Chr4	qSPI4	CSS0000526	168.968
Chr4	qSPI4	CSS0031259	169.065
Chr4	qSPI4	CSS0049285	169.142
Chr4	qSPI4	Camellia_sinensis_newGene_12223	169.231
Chr4	qSPI4	CSS0039092	169.238
Chr4	qSPI4	CSS0002448	169.248
Chr4	qSPI4	CSS0012609	169.319
Chr4	qSPI4	CSS0033330	169.325
Chr4	qSPI4	CSS0018713	169.344
Chr4	qSPI4	CSS0024545	169.363
Chr4	qSPI4	Camellia_sinensis_newGene_12224	169.389
Chr4	qSPI4	Camellia_sinensis_newGene_12225	169.404
Chr4	qSPI4	CSS0019845	169.405
Chr4	qSPI4	CSS0048984	169.413
Chr4	qSPI4	Camellia_sinensis_newGene_12226	169.439
Chr4	qSPI4	CSS0009803	169.465
Chr4	qSPI4	CSS0050197	169.472
Chr4	qSPI4	CSS0021474	169.481
Chr4	qSPI4	CSS0005040	169.521
Chr4	qSPI4	CSS0031681	169.573
Chr4	qSPI4	CSS0047122	169.663
Chr4	qSPI4	CSS0025033	169.7
Chr4	qSPI4	CSS0012049	169.705
Chr4	qSPI4	CSS0025355	169.712
Chr4	qSPI4	Camellia_sinensis_newGene_12228	169.732
Chr4	qSPI4	Camellia_sinensis_newGene_12229	169.742
Chr4	qSPI4	CSS0010347	169.744
Chr4	qSPI4	CSS0046523	169.75
Chr4	qSPI4	CSS0026598	169.797
Chr4	qSPI4	CSS0005481	169.813
Chr4	qSPI4	CSS0027591	169.817
Chr4	qSPI4	CSS0000302	169.865
Chr4	qSPI4	CSS0028236	169.872
Chr4	qSPI4	Camellia_sinensis_newGene_12230	169.877
Chr4	qSPI4	CSS0004758	169.895
Chr4	qSPI4	CSS0050229	169.961
Chr4	qSPI4	CSS0028688	170.068
Chr4	qSPI4	CSS0030934	170.087
Chr4	qSPI4	CSS0042234	170.101
Chr4	qSPI4	CSS0045648	170.109
Chr4	qSPI4	CSS0026826	170.115
Chr4	qSPI4	CSS0005062	170.151
Chr4	qSPI4	Camellia_sinensis_newGene_12238	170.156
Chr4	qSPI4	CSS0036729	170.181
Chr4	qSPI4	CSS0023361	170.186
Chr4	qSPI4	CSS0044037	170.199
Chr4	qSPI4	CSS0042324	170.205
Chr4	qSPI4	CSS0016683	170.21
Chr4	qSPI4	CSS0044523	170.224
Chr4	qSPI4	CSS0045628	170.336
Chr4	qSPI4	CSS0007627	170.38
Chr4	qSPI4	CSS0021745	170.383
Chr4	qSPI4	CSS0020023	170.386
Chr4	qSPI4	Camellia_sinensis_newGene_12244	170.432
Chr4	qSPI4	CSS0024104	170.443
Chr4	qSPI4	CSS0036705	170.452
Chr4	qSPI4	CSS0032326	170.484
Chr4	qSPI4	CSS0037236	170.485
Chr4	qSPI4	CSS0027710	170.505
Chr4	qSPI4	CSS0050284	170.533
Chr4	qSPI4	CSS0040538	170.535
Chr4	qSPI4	CSS0030689	170.582
Chr4	qSPI4	CSS0043581	170.585
Chr4	qSPI4	CSS0041987	170.589
Chr4	qSPI4	CSS0018168	170.598
Chr4	qSPI4	CSS0044994	170.619
Chr4	qSPI4	CSS0031764	170.621
Chr4	qSPI4	CSS0005289	170.655
Chr4	qSPI4	CSS0034086	170.685
Chr4	qSPI4	CSS0013671	170.687
Chr4	qSPI4	Camellia_sinensis_newGene_12247	170.715
Chr4	qSPI4	Camellia_sinensis_newGene_12248	170.715
Chr4	qSPI4	Camellia_sinensis_newGene_12249	170.717
Chr4	qSPI4	Camellia_sinensis_newGene_12250	170.77
Chr4	qSPI4	CSS0002292	170.773
Chr4	qSPI4	CSS0047987	170.78
Chr4	qSPI4	CSS0008591	170.799
Chr4	qSPI4	CSS0023372	170.811
Chr4	qSPI4	CSS0039126	170.819
Chr4	qSPI4	Camellia_sinensis_newGene_12254	170.83
Chr4	qSPI4	CSS0002716	170.836
Chr4	qSPI4	CSS0027475	170.87
Chr4	qSPI4	CSS0041320	170.873
Chr4	qSPI4	CSS0015375	170.923
Chr4	qSPI4	CSS0019843	170.965
Chr4	qSPI4	CSS0020598	170.97
Chr4	qSPI4	Camellia_sinensis_newGene_12255	170.98
Chr4	qSPI4	CSS0011781	171.008
Chr4	qSPI4	CSS0018024	171.163
Chr4	qSPI4	CSS0038970	171.169
Chr4	qSPI4	CSS0032625	171.226
Chr4	qSPI4	Camellia_sinensis_newGene_12257	171.268
Chr4	qSPI4	CSS0015121	171.273
Chr4	qSPI4	CSS0042376	171.285
Chr4	qSPI4	CSS0004694	171.309
Chr4	qSPI4	CSS0042631	171.318
Chr4	qSPI4	CSS0015704	171.332
Chr4	qSPI4	CSS0009292	171.338
Chr4	qSPI4	CSS0013143	171.365
Chr4	qSPI4	CSS0035361	171.411
Chr4	qSPI4	CSS0005338	171.421
Chr4	qSPI4	CSS0016655	171.425
Chr4	qSPI4	CSS0033115	171.554
Chr4	qSPI4	CSS0033261	171.583
Chr4	qSPI4	CSS0015152	171.595
Chr4	qSPI4	CSS0008335	171.599
Chr4	qSPI4	Camellia_sinensis_newGene_12259	171.606
Chr4	qSPI4	CSS0000157	171.63
Chr4	qSPI4	CSS0036867	171.669
Chr4	qSPI4	CSS0023086	171.693
Chr4	qSPI4	CSS0004009	171.715
Chr4	qSPI4	CSS0016851	171.746
Chr4	qSPI4	CSS0000635	171.776
Chr4	qSPI4	CSS0041685	171.872
Chr4	qSPI4	CSS0026471	171.883
Chr4	qSPI4	CSS0013682	171.924
Chr4	qSPI4	CSS0030249	171.949
Chr4	qSPI4	Camellia_sinensis_newGene_12264	171.966
Chr4	qSPI4	CSS0013853	171.982
Chr4	qSPI4	CSS0035526	171.985
Chr4	qSPI4	Camellia_sinensis_newGene_12265	172.039
Chr4	qSPI4	Camellia_sinensis_newGene_12266	172.1
Chr4	qSPI4	CSS0049199	172.121
Chr4	qSPI4	CSS0020405	172.149
Chr4	qSPI4	CSS0022034	172.177
Chr4	qSPI4	Camellia_sinensis_newGene_12267	172.22
Chr4	qSPI4	Camellia_sinensis_newGene_12268	172.234
Chr4	qSPI4	Camellia_sinensis_newGene_12270	172.273
Chr4	qSPI4	Camellia_sinensis_newGene_12272	172.298
Chr4	qSPI4	Camellia_sinensis_newGene_12274	172.299
Chr4	qSPI4	CSS0036054	172.328
Chr4	qSPI4	CSS0050096	172.345
Chr4	qSPI4	CSS0009754	172.375
Chr4	qSPI4	Camellia_sinensis_newGene_12277	172.396
Chr4	qSPI4	CSS0027478	172.401
Chr4	qSPI4	CSS0018381	172.407
Chr4	qSPI4	CSS0024352	172.431
Chr4	qSPI4	Camellia_sinensis_newGene_12278	172.446
Chr4	qSPI4	CSS0035097	172.471
Chr4	qSPI4	CSS0043972	172.52
Chr4	qSPI4	CSS0034876	172.527
Chr4	qSPI4	CSS0031286	172.54
Chr4	qSPI4	CSS0045869	172.55
Chr4	qSPI4	CSS0034549	172.58
Chr4	qSPI4	CSS0006097	172.582
Chr4	qSPI4	CSS0037973	172.627
Chr4	qSPI4	CSS0018794	172.642
Chr4	qSPI4	CSS0026106	172.653
Chr4	qSPI4	CSS0002434	172.665
Chr4	qSPI4	CSS0012468	172.688
Chr4	qSPI4	CSS0017861	172.745
Chr4	qSPI4	CSS0016445	172.763
Chr4	qSPI4	CSS0020581	172.859
Chr4	qSPI4	Camellia_sinensis_newGene_12281	172.908
Chr4	qSPI4	Camellia_sinensis_newGene_12284	172.92
Chr4	qSPI4	Camellia_sinensis_newGene_12285	172.984
Chr4	qSPI4	Camellia_sinensis_newGene_12286	172.993
Chr4	qSPI4	Camellia_sinensis_newGene_12287	172.995
Chr4	qSPI4	Camellia_sinensis_newGene_12288	173.01
Chr4	qSPI4	CSS0050333	173.03
Chr4	qSPI4	CSS0025522	173.074
Chr4	qSPI4	CSS0020892	173.102
Chr4	qSPI4	CSS0023586	173.148
Chr4	qSPI4	CSS0027380	173.185
Chr4	qSPI4	Camellia_sinensis_newGene_12290	173.208
Chr4	qSPI4	Camellia_sinensis_newGene_12292	173.222
Chr4	qSPI4	Camellia_sinensis_newGene_12293	173.228
Chr4	qSPI4	Camellia_sinensis_newGene_12295	173.243
Chr4	qSPI4	Camellia_sinensis_newGene_12296	173.306
Chr4	qSPI4	CSS0047747	173.334
Chr4	qSPI4	CSS0013500	173.335
Chr4	qSPI4	CSS0032203	173.337
Chr4	qSPI4	CSS0017125	173.351
Chr4	qSPI4	CSS0014893	173.374
Chr4	qSPI4	CSS0040639	173.376
Chr4	qSPI4	Camellia_sinensis_newGene_12297	173.406
Chr4	qSPI4	Camellia_sinensis_newGene_12298	173.423
Chr4	qSPI4	CSS0004346	173.447
Chr4	qSPI4	CSS0016206	173.452
Chr4	qSPI4	Camellia_sinensis_newGene_12300	173.494
Chr4	qSPI4	CSS0047445	173.584
Chr4	qSPI4	CSS0018068	173.592
Chr4	qSPI4	CSS0046032	173.61
Chr4	qSPI4	CSS0043397	173.615
Chr4	qSPI4	CSS0013794	173.623
Chr4	qSPI4	CSS0021247	173.706
Chr4	qSPI4	CSS0003144	173.734
Chr4	qSPI4	CSS0030719	173.757
Chr4	qSPI4	CSS0022901	173.763
Chr4	qSPI4	CSS0035763	173.81
Chr4	qSPI4	Camellia_sinensis_newGene_12303	173.939
Chr4	qSPI4	CSS0013645	173.978
Chr4	qSPI4	CSS0048995	174
Chr4	qSPI4	CSS0017327	174.002
Chr4	qSPI4	CSS0011316	174.016
Chr4	qSPI4	CSS0010080	174.127
Chr4	qSPI4	Camellia_sinensis_newGene_12307	174.168
Chr4	qSPI4	CSS0012031	174.185
Chr4	qSPI4	CSS0009523	174.186
Chr4	qSPI4	CSS0018364	174.187
Chr4	qSPI4	Camellia_sinensis_newGene_12308	174.229
Chr4	qSPI4	CSS0032448	174.303
Chr4	qSPI4	Camellia_sinensis_newGene_12310	174.372
Chr4	qSPI4	CSS0035307	174.43
Chr4	qSPI4	CSS0031879	174.436
Chr4	qSPI4	CSS0004422	174.476
Chr4	qSPI4	Camellia_sinensis_newGene_12313	174.536
Chr4	qSPI4	CSS0009193	174.596
Chr4	qSPI4	Camellia_sinensis_newGene_12315	174.652
Chr4	qSPI4	CSS0015001	174.704
Chr4	qSPI4	CSS0018541	174.722
Chr4	qSPI4	CSS0017481	174.734
Chr4	qSPI4	Camellia_sinensis_newGene_12317	174.754
Chr4	qSPI4	CSS0036216	174.793
Chr4	qSPI4	CSS0038745	174.809
Chr4	qSPI4	CSS0026990	174.824
Chr4	qSPI4	CSS0039312	174.831
Chr4	qSPI4	CSS0002921	174.898
Chr4	qSPI4	CSS0032891	174.949
Chr4	qSPI4	CSS0047244	174.976
Chr4	qSPI4	CSS0017604	174.994
Chr4	qSPI4	Camellia_sinensis_newGene_12318	175.012
Chr4	qSPI4	CSS0011697	175.018
Chr4	qSPI4	CSS0024552	175.045
Chr4	qSPI4	CSS0008214	175.087
Chr4	qSPI4	CSS0045578	175.098
Chr4	qSPI4	CSS0017156	175.393
Chr4	qSPI4	CSS0036037	175.402
Chr4	qSPI4	CSS0046989	175.43
Chr4	qSPI4	CSS0013385	175.437
Chr4	qSPI4	CSS0000976	175.446
Chr4	qSPI4	Camellia_sinensis_newGene_12322	175.47
Chr4	qSPI4	Camellia_sinensis_newGene_12323	175.471
Chr4	qSPI4	CSS0027045	175.506
Chr4	qSPI4	CSS0047968	175.512
Chr4	qSPI4	CSS0006593	175.522
Chr4	qSPI4	CSS0009054	175.608
Chr4	qSPI4	Camellia_sinensis_newGene_12321	175.635
Chr4	qSPI4	Camellia_sinensis_newGene_12326	175.653
Chr4	qSPI4	Camellia_sinensis_newGene_12327	175.653
Chr4	qSPI4	Camellia_sinensis_newGene_12329	175.656
Chr4	qSPI4	CSS0038248	175.663
Chr4	qSPI4	Camellia_sinensis_newGene_12330	175.672
Chr4	qSPI4	CSS0011943	175.685
Chr4	qSPI4	CSS0022725	175.724
Chr4	qSPI4	CSS0042901	175.73
Chr4	qSPI4	CSS0011890	175.74
Chr4	qSPI4	CSS0012060	175.746
Chr4	qSPI4	CSS0007432	175.755
Chr4	qSPI4	CSS0035362	175.793
Chr4	qSPI4	CSS0000926	175.92
Chr4	qSPI4	CSS0035587	175.937
Chr4	qSPI4	CSS0002297	175.958
Chr4	qSPI4	CSS0012416	176.004
Chr4	qSPI4	CSS0035971	176.162
Chr4	qSPI4	CSS0025427	176.238
Chr4	qSPI4	CSS0002538	176.245
Chr4	qSPI4	CSS0023231	176.368
Chr4	qSPI4	CSS0004312	176.374
Chr4	qSPI4	CSS0037965	176.38
Chr4	qSPI4	CSS0047088	176.394
Chr4	qSPI4	CSS0050256	176.396
Chr4	qSPI4	CSS0007124	176.4
Chr4	qSPI4	CSS0019386	176.419
Chr4	qSPI4	Camellia_sinensis_newGene_12335	176.557
Chr4	qSPI4	CSS0010375	176.583
Chr4	qSPI4	CSS0034051	176.651
Chr4	qSPI4	CSS0037104	176.661
Chr4	qSPI4	Camellia_sinensis_newGene_12337	176.673
Chr4	qSPI4	Camellia_sinensis_newGene_12338	176.673
Chr4	qSPI4	CSS0035160	176.743
Chr4	qSPI4	Camellia_sinensis_newGene_12339	176.751
Chr4	qSPI4	CSS0028812	176.788
Chr4	qSPI4	CSS0045833	176.86
Chr4	qSPI4	CSS0027996	176.868
Chr4	qSPI4	CSS0017232	176.887
Chr4	qSPI4	CSS0007162	176.896
Chr4	qSPI4	CSS0032660	176.897
Chr4	qSPI4	CSS0050426	176.915
Chr4	qSPI4	CSS0035027	176.937
Chr4	qSPI4	CSS0016372	176.947
Chr4	qSPI4	CSS0044482	176.977
Chr4	qSPI4	CSS0028630	176.987
Chr4	qSPI4	Camellia_sinensis_newGene_12342	177.047
Chr4	qSPI4	Camellia_sinensis_newGene_12344	177.057
Chr4	qSPI4	CSS0042227	177.061
Chr4	qSPI4	CSS0028919	177.106
Chr4	qSPI4	Camellia_sinensis_newGene_12345	177.124
Chr4	qSPI4	CSS0018650	177.141
Chr4	qSPI4	CSS0006045	177.164
Chr4	qSPI4	CSS0023347	177.187
Chr4	qSPI4	CSS0020858	177.211
Chr4	qSPI4	CSS0004706	177.244
Chr4	qSPI4	CSS0020509	177.254
Chr4	qSPI4	CSS0039659	177.398
Chr4	qSPI4	CSS0015300	177.49
Chr4	qSPI4	CSS0017329	177.516
Chr4	qSPI4	CSS0043368	177.556
Chr4	qSPI4	CSS0038775	177.582
Chr4	qSPI4	CSS0046072	177.622
Chr4	qSPI4	Camellia_sinensis_newGene_12350	177.673
Chr4	qSPI4	CSS0050170	177.686
Chr4	qSPI4	Camellia_sinensis_newGene_12352	177.711
Chr4	qSPI4	CSS0032027	177.72
Chr4	qSPI4	CSS0032834	177.762
Chr4	qSPI4	CSS0018490	177.795
Chr4	qSPI4	CSS0019019	177.797
Chr4	qSPI4	CSS0021952	177.802
Chr4	qSPI4	CSS0000536	177.813
Chr4	qSPI4	CSS0006836	177.824
Chr4	qSPI4	CSS0048407	177.852
Chr4	qSPI4	CSS0023434	177.897
Chr4	qSPI4	CSS0041419	177.905
Chr4	qSPI4	CSS0047567	177.915
Chr4	qSPI4	CSS0018209	177.955
Chr4	qSPI4	CSS0021847	177.969
Chr4	qSPI4	CSS0036268	177.981
Chr4	qSPI4	CSS0023182	177.985
Chr4	qSPI4	CSS0029330	177.989
Chr4	qSPI4	CSS0014740	177.998
Chr4	qSPI4	CSS0019114	178.035
Chr4	qSPI4	CSS0036339	178.04
Chr4	qSPI4	CSS0010749	178.068
Chr4	qSPI4	Camellia_sinensis_newGene_12357	178.357
Chr4	qSPI4	Camellia_sinensis_newGene_12359	178.362
Chr4	qSPI4	Camellia_sinensis_newGene_12361	178.377
Chr4	qSPI4	CSS0019651	178.402
Chr4	qSPI4	Camellia_sinensis_newGene_12362	178.463
Chr4	qSPI4	CSS0037668	178.531
Chr4	qSPI4	CSS0027323	178.606
Chr4	qSPI4	Camellia_sinensis_newGene_12364	178.617
Chr4	qSPI4	CSS0043875	178.622
Chr4	qSPI4	CSS0048692	178.755
Chr4	qSPI4	CSS0028763	178.781
Chr4	qSPI4	CSS0028228	178.883
Chr4	qSPI4	CSS0036948	178.939
Chr4	qSPI4	CSS0047618	178.962
Chr4	qSPI4	Camellia_sinensis_newGene_12366	178.965
Chr4	qSPI4	CSS0050136	178.986
Chr4	qSPI4	CSS0013678	179.007
Chr4	qSPI4	CSS0039527	179.07
Chr4	qSPI4	Camellia_sinensis_newGene_12367	179.076
Chr4	qSPI4	CSS0029686	179.109
Chr4	qSPI4	Camellia_sinensis_newGene_12368	179.122
Chr4	qSPI4	CSS0023969	179.145
Chr4	qSPI4	CSS0014954	179.148
Chr4	qSPI4	Camellia_sinensis_newGene_12370	179.204
Chr4	qSPI4	CSS0001553	179.235
Chr4	qSPI4	Camellia_sinensis_newGene_12371	179.279
Chr4	qSPI4	Camellia_sinensis_newGene_12372	179.287
Chr4	qSPI4	CSS0042696	179.319
Chr4	qSPI4	CSS0028664	179.367
Chr4	qSPI4	CSS0006404	179.399
Chr4	qSPI4	CSS0042370	179.407
Chr4	qSPI4	CSS0008030	179.415
Chr4	qSPI4	Camellia_sinensis_newGene_12375	179.427
Chr4	qSPI4	CSS0004212	179.439
Chr4	qSPI4	CSS0032210	179.459
Chr4	qSPI4	Camellia_sinensis_newGene_12376	179.522
Chr4	qSPI4	CSS0003538	179.532
Chr4	qSPI4	CSS0026610	179.578
Chr4	qSPI4	CSS0028759	179.589
Chr4	qSPI4	Camellia_sinensis_newGene_12377	179.67
Chr4	qSPI4	CSS0015468	179.695
Chr4	qSPI4	CSS0021844	179.787
Chr4	qSPI4	CSS0026310	179.828
Chr4	qSPI4	CSS0007767	179.849
Chr4	qSPI4	CSS0011507	179.901
Chr4	qSPI4	CSS0014654	179.912
Chr4	qSPI4	CSS0026922	179.971
Chr4	qSPI4	Camellia_sinensis_newGene_12380	179.974
Chr4	qSPI4	CSS0026123	179.984
Chr4	qSPI4	CSS0010169	180.033
Chr4	qSPI4	CSS0047406	180.036
Chr4	qSPI4	Camellia_sinensis_newGene_12382	180.037
Chr4	qSPI4	CSS0015289	180.113
Chr4	qSPI4	Camellia_sinensis_newGene_12385	180.116
Chr4	qSPI4	Camellia_sinensis_newGene_12384	180.131
Chr4	qSPI4	CSS0044909	180.134
Chr4	qSPI4	CSS0030928	180.229
Chr4	qSPI4	CSS0030871	180.261
Chr4	qSPI4	CSS0013156	180.297
Chr4	qSPI4	CSS0040865	180.329
Chr4	qSPI4	CSS0022530	180.4
Chr4	qSPI4	CSS0027309	180.403
Chr4	qSPI4	CSS0018373	180.41
Chr4	qSPI4	CSS0034229	180.421
Chr4	qSPI4	CSS0017389	180.461
Chr4	qSPI4	CSS0017829	180.525
Chr4	qSPI4	CSS0028616	180.557
Chr4	qSPI4	CSS0034025	180.562
Chr4	qSPI4	Camellia_sinensis_newGene_12389	180.574
Chr4	qSPI4	CSS0048838	180.581
Chr4	qSPI4	CSS0044116	180.65
Chr4	qSPI4	CSS0010479	180.738
Chr4	qSPI4	CSS0040723	180.785
Chr4	qSPI4	CSS0006161	180.804
Chr4	qSPI4	CSS0030703	180.912
Chr4	qSPI4	CSS0013370	180.983
Chr4	qSPI4	CSS0017638	181.008
Chr4	qSPI4	CSS0012267	181.028
Chr4	qSPI4	CSS0010391	181.154
Chr4	qSPI4	Camellia_sinensis_newGene_12391	181.172
Chr4	qSPI4	CSS0006281	181.185
Chr4	qSPI4	CSS0036520	181.299
Chr4	qSPI4	CSS0020412	181.318
Chr4	qSPI4	CSS0037799	181.391
Chr4	qSPI4	Camellia_sinensis_newGene_12393	181.428
Chr4	qSPI4	CSS0039877	181.491
Chr4	qSPI4	CSS0022793	181.498
Chr4	qSPI4	CSS0023848	181.502
Chr4	qSPI4	CSS0001250	181.544
Chr4	qSPI4	CSS0007581	181.615
Chr4	qSPI4	CSS0029662	181.643
Chr4	qSPI4	CSS0004399	181.648
Chr4	qSPI4	CSS0044501	181.656
Chr4	qSPI4	CSS0002362	181.659
Chr4	qSPI4	Camellia_sinensis_newGene_12398	181.83
Chr4	qSPI4	Camellia_sinensis_newGene_12399	181.869
Chr4	qSPI4	CSS0039160	181.985
Chr4	qSPI4	CSS0022372	181.987
Chr4	qSPI4	Camellia_sinensis_newGene_12402	182.005
Chr4	qSPI4	CSS0045639	182.048
Chr4	qSPI4	Camellia_sinensis_newGene_12403	182.105
Chr4	qSPI4	CSS0026349	182.126
Chr4	qSPI4	CSS0011846	182.14
Chr4	qSPI4	CSS0047113	182.149
Chr4	qSPI4	CSS0027965	182.155
Chr4	qSPI4	CSS0046643	182.161
Chr4	qSPI4	CSS0016707	182.181
Chr4	qSPI4	CSS0024926	182.218
Chr4	qSPI4	CSS0045140	182.23
Chr4	qSPI4	CSS0044623	182.246
Chr4	qSPI4	CSS0014280	182.302
Chr4	qSPI4	CSS0010230	182.309
Chr4	qSPI4	CSS0028505	182.349
Chr4	qSPI4	CSS0038330	182.35
Chr4	qSPI4	CSS0010131	182.352
Chr4	qSPI4	CSS0026293	182.355
Chr4	qSPI4	CSS0039086	182.484
Chr4	qSPI4	CSS0024803	182.535
Chr4	qSPI4	CSS0016747	182.555
Chr4	qSPI4	CSS0006466	182.6
Chr4	qSPI4	CSS0003995	182.604
Chr4	qSPI4	CSS0035257	182.652
Chr4	qSPI4	CSS0011126	182.659
Chr4	qSPI4	CSS0024878	182.68
Chr4	qSPI4	CSS0030904	182.733
Chr4	qSPI4	Camellia_sinensis_newGene_12411	182.741
Chr4	qSPI4	CSS0031154	182.767
Chr4	qSPI4	CSS0049371	182.813
Chr4	qSPI4	CSS0040362	182.817
Chr4	qSPI4	CSS0016431	182.821
Chr4	qSPI4	CSS0044752	182.866
Chr4	qSPI4	CSS0044507	182.87
Chr4	qSPI4	CSS0027382	182.879
Chr4	qSPI4	CSS0025489	182.881
Chr4	qSPI4	CSS0033168	182.939
Chr4	qSPI4	CSS0045378	182.976
Chr4	qSPI4	CSS0011801	182.994
Chr4	qSPI4	Camellia_sinensis_newGene_12417	183.006
Chr4	qSPI4	CSS0011603	183.019
Chr4	qSPI4	CSS0034566	183.025
Chr4	qSPI4	Camellia_sinensis_newGene_12418	183.06
Chr4	qSPI4	Camellia_sinensis_newGene_12419	183.102
Chr4	qSPI4	CSS0049597	183.11
Chr4	qSPI4	CSS0003384	183.185
Chr4	qSPI4	CSS0011075	183.19
Chr4	qSPI4	Camellia_sinensis_newGene_12422	183.199
Chr4	qSPI4	CSS0025839	183.215
Chr4	qSPI4	CSS0000018	183.22
Chr4	qSPI4	Camellia_sinensis_newGene_12425	183.255
Chr4	qSPI4	CSS0016066	183.278
Chr4	qSPI4	CSS0009882	183.288
Chr4	qSPI4	CSS0018234	183.341
Chr4	qSPI4	CSS0026673	183.347
Chr4	qSPI4	CSS0046696	183.502
Chr4	qSPI4	Camellia_sinensis_newGene_12429	183.601
Chr4	qSPI4	Camellia_sinensis_newGene_12430	183.636
Chr4	qSPI4	Camellia_sinensis_newGene_12433	183.72
Chr4	qSPI4	CSS0041830	183.895
Chr4	qSPI4	CSS0022766	184.029
Chr4	qSPI4	Camellia_sinensis_newGene_12440	184.036
Chr4	qSPI4	Camellia_sinensis_newGene_12441	184.041
Chr4	qSPI4	Camellia_sinensis_newGene_12442	184.046
Chr4	qSPI4	CSS0040655	184.067
Chr4	qSPI4	Camellia_sinensis_newGene_12446	184.208
Chr4	qSPI4	CSS0009354	184.335
Chr4	qSPI4	Camellia_sinensis_newGene_12448	184.348
Chr4	qSPI4	Camellia_sinensis_newGene_12449	184.352
Chr4	qSPI4	Camellia_sinensis_newGene_12450	184.352
Chr4	qSPI4	CSS0023150	184.44
Chr4	qSPI4	Camellia_sinensis_newGene_12453	184.449
Chr4	qSPI4	Camellia_sinensis_newGene_12454	184.452
Chr4	qSPI4	CSS0047594	184.454
Chr4	qSPI4	Camellia_sinensis_newGene_12456	184.482
Chr4	qSPI4	CSS0007848	184.489
Chr4	qSPI4	Camellia_sinensis_newGene_12458	184.562
Chr4	qSPI4	CSS0008545	184.725
Chr4	qSPI4	CSS0009403	184.839
Chr4	qSPI4	Camellia_sinensis_newGene_12459	184.84
Chr4	qSPI4	CSS0039319	184.901
Chr4	qSPI4	CSS0009286	184.938
Chr4	qSPI4	CSS0045349	184.948
Chr4	qSPI4	CSS0014124	184.96
Chr4	qSPI4	CSS0021801	184.984
Chr4	qSPI4	CSS0003864	185.04
Chr4	qSPI4	CSS0021121	185.048
Chr4	qSPI4	CSS0046582	185.165
Chr4	qSPI4	CSS0006414	185.189
Chr4	qSPI4	CSS0008683	185.197
Chr4	qSPI4	CSS0020608	185.203
Chr4	qSPI4	Camellia_sinensis_newGene_12463	185.209
Chr4	qSPI4	CSS0012852	185.326
Chr4	qSPI4	CSS0025718	185.342
Chr4	qSPI4	CSS0005139	185.403
Chr4	qSPI4	CSS0031537	185.407
Chr4	qSPI4	CSS0016102	185.421
Chr4	qSPI4	CSS0040367	185.426
Chr4	qSPI4	CSS0038822	185.473
Chr4	qSPI4	CSS0021937	185.492
Chr4	qSPI4	Camellia_sinensis_newGene_12466	185.502
Chr4	qSPI4	CSS0005278	185.529
Chr4	qSPI4	CSS0035001	185.536
Chr4	qSPI4	CSS0039791	185.538
Chr4	qSPI4	CSS0046939	185.643
Chr4	qSPI4	CSS0018844	185.653
Chr4	qSPI4	CSS0004417	185.658
Chr4	qSPI4	CSS0007481	185.705
Chr4	qSPI4	CSS0024112	185.74
Chr4	qSPI4	CSS0001804	185.783
Chr4	qSPI4	Camellia_sinensis_newGene_12469	185.796
Chr4	qSPI4	CSS0009567	185.8
Chr4	qSPI4	CSS0043863	185.804
Chr4	qSPI4	Camellia_sinensis_newGene_12470	185.815
Chr4	qSPI4	CSS0036674	185.884
Chr4	qSPI4	CSS0018418	185.89
Chr4	qSPI4	CSS0016549	185.894
Chr4	qSPI4	Camellia_sinensis_newGene_12472	185.973
Chr4	qSPI4	CSS0018174	186.01
Chr4	qSPI4	CSS0032028	186.065
Chr4	qSPI4	CSS0040912	186.078
Chr4	qSPI4	CSS0021516	186.082
Chr4	qSPI4	Camellia_sinensis_newGene_12473	186.095
Chr4	qSPI4	CSS0006548	186.166
Chr4	qSPI4	CSS0038726	186.213
Chr4	qSPI4	CSS0013499	186.264
Chr4	qSPI4	CSS0035776	186.364
Chr4	qSPI4	CSS0021577	186.465
Chr4	qSPI4	CSS0023872	186.486
Chr4	qSPI4	CSS0008864	186.499
Chr4	qSPI4	Camellia_sinensis_newGene_12476	186.508
Chr4	qSPI4	Camellia_sinensis_newGene_12477	186.511
Chr4	qSPI4	CSS0000515	186.516
Chr4	qSPI4	CSS0046702	186.605
Chr4	qSPI4	CSS0039132	186.682
Chr4	qSPI4	Camellia_sinensis_newGene_12478	186.727
Chr4	qSPI4	CSS0025168	186.733
Chr4	qSPI4	CSS0031024	186.737
Chr4	qSPI4	CSS0008387	186.809
Chr4	qSPI4	CSS0039415	186.818
Chr4	qSPI4	CSS0037459	186.876
Chr4	qSPI4	CSS0006394	186.885
Chr4	qSPI4	CSS0013983	186.958
Chr4	qSPI4	CSS0037718	187.016
Chr4	qSPI4	CSS0046053	187.038
Chr4	qSPI4	Camellia_sinensis_newGene_12481	187.101
Chr4	qSPI4	Camellia_sinensis_newGene_12482	187.103
Chr4	qSPI4	Camellia_sinensis_newGene_12483	187.144
Chr4	qSPI4	CSS0035204	187.168
Chr4	qSPI4	CSS0028234	187.192
Chr4	qSPI4	CSS0035111	187.213
Chr4	qSPI4	CSS0015301	187.24
Chr4	qSPI4	CSS0041682	187.253
Chr4	qSPI4	CSS0043265	187.361
Chr4	qSPI4	CSS0046271	187.427
Chr4	qSPI4	CSS0035995	187.48
Chr4	qSPI4	CSS0005804	187.533
Chr4	qSPI4	CSS0030365	187.549
Chr4	qSPI4	Camellia_sinensis_newGene_12484	187.559
Chr4	qSPI4	CSS0014803	187.564
Chr4	qSPI4	CSS0047066	187.653
Chr4	qSPI4	CSS0047665	187.705
Chr4	qSPI4	CSS0006801	187.717
Chr4	qSPI4	CSS0017895	187.719
Chr4	qSPI4	CSS0023129	187.785
Chr4	qSPI4	CSS0017907	187.821
Chr4	qSPI4	CSS0021177	187.857
Chr4	qSPI4	CSS0046091	187.874
Chr4	qSPI4	CSS0050173	187.884
Chr4	qSPI4	Camellia_sinensis_newGene_12485	187.925
Chr4	qSPI4	Camellia_sinensis_newGene_12486	187.929
Chr4	qSPI4	CSS0029522	187.934
Chr4	qSPI4	CSS0013285	187.942
Chr4	qSPI4	CSS0030843	187.997
Chr4	qSPI4	Camellia_sinensis_newGene_12487	188.018
Chr4	qSPI4	CSS0014343	188.065
Chr4	qSPI4	CSS0047541	188.086
Chr4	qSPI4	CSS0031222	188.19
Chr4	qSPI4	CSS0015840	188.289
Chr4	qSPI4	CSS0000842	188.292
Chr4	qSPI4	CSS0013060	188.333
Chr4	qSPI4	CSS0005788	188.343
Chr4	qSPI4	CSS0042885	188.355
Chr4	qSPI4	CSS0037749	188.375
Chr4	qSPI4	CSS0035878	188.397
Chr4	qSPI4	CSS0006164	188.403
Chr4	qSPI4	CSS0004964	188.425
Chr4	qSPI4	Camellia_sinensis_newGene_12489	188.431
Chr4	qSPI4	CSS0004332	188.437
Chr4	qSPI4	CSS0017555	188.477
Chr4	qSPI4	CSS0013515	188.5
Chr4	qSPI4	CSS0010764	188.531
Chr4	qSPI4	CSS0042379	188.543
Chr4	qSPI4	CSS0035043	188.55
Chr4	qSPI4	CSS0007954	188.554
Chr4	qSPI4	CSS0010690	188.559
Chr4	qSPI4	CSS0014561	188.562
Chr4	qSPI4	CSS0027597	188.583
Chr4	qSPI4	CSS0037882	188.64
Chr4	qSPI4	CSS0005435	188.645
Chr4	qSPI4	CSS0009697	188.687
Chr4	qSPI4	CSS0015665	188.72
Chr4	qSPI4	Camellia_sinensis_newGene_12493	188.725
Chr4	qSPI4	CSS0018276	188.752
Chr4	qSPI4	CSS0040918	188.763
Chr4	qSPI4	CSS0014226	188.785
Chr4	qSPI4	Camellia_sinensis_newGene_12494	188.79
Chr4	qSPI4	CSS0037047	188.815
Chr4	qSPI4	CSS0047648	188.875
Chr4	qSPI4	CSS0023949	188.88
Chr4	qSPI4	CSS0016426	188.918
Chr4	qSPI4	CSS0028387	188.926
Chr4	qSPI4	CSS0015551	188.941
Chr4	qSPI4	CSS0034747	188.944
Chr4	qSPI4	CSS0011420	188.989
Chr4	qSPI4	CSS0002985	189.025
Chr4	qSPI4	CSS0015228	189.065
Chr4	qSPI4	CSS0017708	189.079
Chr4	qSPI4	CSS0037951	189.086
Chr4	qSPI4	CSS0039908	189.103
Chr4	qSPI4	CSS0042648	189.106
Chr4	qSPI4	CSS0001431	189.11
Chr4	qSPI4	CSS0019886	189.114
Chr4	qSPI4	CSS0021384	189.13
Chr4	qSPI4	CSS0026729	189.169
Chr4	qSPI4	CSS0001166	189.175
Chr4	qSPI4	CSS0041763	189.206
Chr4	qSPI4	CSS0042027	189.247
Chr4	qSPI4	CSS0043515	189.279
Chr4	qSPI4	CSS0020130	189.284
Chr4	qSPI4	CSS0037641	189.289
Chr4	qSPI4	CSS0012693	189.312
Chr4	qSPI4	CSS0027961	189.336
Chr4	qSPI4	CSS0020328	189.339
Chr4	qSPI4	CSS0013654	189.369
Chr4	qSPI4	CSS0021162	189.379
Chr4	qSPI4	Camellia_sinensis_newGene_12496	189.439
Chr4	qSPI4	CSS0015068	189.446
Chr4	qSPI4	Camellia_sinensis_newGene_12497	189.49
Chr4	qSPI4	CSS0005050	189.502
Chr4	qSPI4	CSS0042711	189.521
Chr4	qSPI4	Camellia_sinensis_newGene_12499	189.573
Chr4	qSPI4	CSS0005340	189.58
Chr4	qSPI4	CSS0028087	189.596
Chr4	qSPI4	CSS0029745	189.596
Chr4	qSPI4	Camellia_sinensis_newGene_12502	189.726
Chr4	qSPI4	Camellia_sinensis_newGene_12503	189.728
Chr4	qSPI4	Camellia_sinensis_newGene_12504	189.788
Chr4	qSPI4	CSS0030563	189.808
Chr4	qSPI4	CSS0026450	189.812
Chr4	qSPI4	CSS0042997	189.917
Chr4	qSPI4	CSS0042884	189.969
Chr4	qSPI4	CSS0020454	189.978
Chr4	qSPI4	CSS0000925	190.028
Chr4	qSPI4	CSS0040557	190.034
Chr4	qSPI4	CSS0034035	190.074
Chr4	qSPI4	CSS0008680	190.163
Chr4	qSPI4	CSS0007040	190.169
Chr4	qSPI4	CSS0011076	190.219
Chr4	qSPI4	CSS0030528	190.292
Chr4	qSPI4	CSS0016830	190.298
Chr4	qSPI4	CSS0033782	190.323
Chr4	qSPI4	CSS0015231	190.329
Chr4	qSPI4	CSS0005600	190.356
Chr4	qSPI4	CSS0036797	190.385
Chr4	qSPI4	CSS0029418	190.479
Chr4	qSPI4	Camellia_sinensis_newGene_12506	190.562
Chr4	qSPI4	CSS0027982	190.603
Chr4	qSPI4	CSS0017097	190.647
Chr4	qSPI4	CSS0011114	190.723
Chr4	qSPI4	CSS0040395	190.733
Chr4	qSPI4	CSS0043268	190.736
Chr4	qSPI4	CSS0021908	190.747
Chr4	qSPI4	CSS0036424	190.754
Chr4	qSPI4	CSS0002846	190.794
Chr4	qSPI4	CSS0002009	190.843
Chr4	qSPI4	CSS0011726	190.879
Chr4	qSPI4	CSS0013448	191.044
Chr4	qSPI4	CSS0037141	191.069
Chr4	qSPI4	CSS0045442	191.084
Chr4	qSPI4	CSS0038239	191.093
Chr4	qSPI4	CSS0044199	191.098
Chr4	qSPI4	CSS0002185	191.186
Chr4	qSPI4	CSS0021673	191.205
Chr4	qSPI4	CSS0021331	191.21
Chr4	qSPI4	CSS0001064	191.22
Chr4	qSPI4	CSS0031257	191.243
Chr4	qSPI4	CSS0023975	191.28
Chr4	qSPI4	CSS0025367	191.407
Chr4	qSPI4	Camellia_sinensis_newGene_12509	191.425
Chr4	qSPI4	Camellia_sinensis_newGene_12510	191.427
Chr4	qSPI4	CSS0023134	191.449
Chr4	qSPI4	CSS0043329	191.454
Chr4	qSPI4	CSS0025836	191.47
Chr4	qSPI4	CSS0029305	191.48
Chr4	qSPI4	CSS0017588	191.495
Chr4	qSPI4	CSS0047377	191.509
Chr4	qSPI4	CSS0028706	191.519
Chr4	qSPI4	CSS0006720	191.536
Chr4	qSPI4	CSS0016709	191.537
Chr4	qSPI4	CSS0050016	191.545
Chr4	qSPI4	CSS0024861	191.638
Chr4	qSPI4	CSS0021520	191.644
Chr4	qSPI4	CSS0048169	191.656
Chr4	qSPI4	CSS0008650	191.667
Chr4	qSPI4	CSS0031356	191.67
Chr4	qSPI4	Camellia_sinensis_newGene_12512	191.805
Chr4	qSPI4	CSS0031424	191.83
Chr4	qSPI4	CSS0029126	191.833
Chr4	qSPI4	CSS0005560	191.865
Chr4	qSPI4	CSS0027592	191.915
Chr4	qSPI4	CSS0003409	191.919
Chr4	qSPI4	CSS0046350	191.929
Chr4	qSPI4	CSS0023047	191.941
Chr4	qSPI4	CSS0007473	191.96
Chr4	qSPI4	Camellia_sinensis_newGene_12515	191.969
Chr4	qSPI4	CSS0000350	191.986
Chr4	qSPI4	CSS0006704	191.988
Chr4	qSPI4	CSS0045212	191.994
Chr4	qSPI4	Camellia_sinensis_newGene_12517	192.026
Chr4	qSPI4	CSS0017900	192.048
Chr4	qSPI4	CSS0032633	192.06
Chr4	qSPI4	CSS0011421	192.066
Chr4	qSPI4	CSS0010195	192.147
Chr4	qSPI4	CSS0005249	192.149
Chr4	qSPI4	CSS0049332	192.164
Chr4	qSPI4	CSS0012941	192.204
Chr4	qSPI4	CSS0012175	192.226
Chr4	qSPI4	CSS0009169	192.231
Chr4	qSPI4	Camellia_sinensis_newGene_12518	192.234
Chr4	qSPI4	CSS0032329	192.241
Chr4	qSPI4	CSS0022029	192.699
Chr4	qSPI4	CSS0030024	193.056
Chr4	qSPI4	CSS0044592	193.089
Chr4	qSPI4	Camellia_sinensis_newGene_12523	193.108
Chr4	qSPI4	CSS0000421	193.149
Chr4	qSPI4	CSS0050432	193.155
Chr4	qSPI4	CSS0028120	193.184
Chr4	qSPI4	Camellia_sinensis_newGene_12525	193.188
Chr4	qSPI4	CSS0041001	193.21
Chr4	qSPI4	CSS0013728	193.216
Chr4	qSPI4	Camellia_sinensis_newGene_12527	193.23
Chr4	qSPI4	CSS0034068	193.281
Chr4	qSPI4	CSS0023535	193.337
Chr4	qSPI4	CSS0037917	193.342
Chr4	qSPI4	CSS0025924	193.344
Chr4	qSPI4	CSS0041259	193.37
Chr4	qSPI4	Camellia_sinensis_newGene_12529	193.43
Chr4	qSPI4	CSS0000747	193.448
Chr4	qSPI4	CSS0011513	193.457
Chr4	qSPI4	CSS0016624	193.462
Chr4	qSPI4	CSS0034719	193.467
Chr4	qSPI4	CSS0014362	193.492
Chr4	qSPI4	CSS0030168	193.545
Chr4	qSPI4	CSS0023858	193.584
Chr4	qSPI4	CSS0003486	193.628
Chr4	qSPI4	CSS0016172	193.695
Chr4	qSPI4	CSS0008115	193.72
Chr4	qSPI4	CSS0044255	193.747
Chr4	qSPI4	CSS0021210	193.761
Chr4	qSPI4	CSS0050407	193.856
Chr4	qSPI4	CSS0025099	193.89
Chr4	qSPI4	CSS0011973	193.896
Chr4	qSPI4	CSS0030660	193.901
Chr4	qSPI4	CSS0015531	193.903
Chr4	qSPI4	CSS0008345	193.923
Chr4	qSPI4	CSS0025272	193.99
Chr4	qSPI4	CSS0019118	194.013
Chr4	qSPI4	CSS0023476	194.021
Chr4	qSPI4	CSS0015449	194.026
Chr4	qSPI4	CSS0021445	194.031
Chr4	qSPI4	CSS0024099	194.056
Chr4	qSPI4	CSS0019963	194.061
Chr4	qSPI4	CSS0035569	194.101
Chr4	qSPI4	CSS0017626	194.108
Chr4	qSPI4	CSS0009456	194.14
Chr4	qSPI4	CSS0046318	194.186
Chr4	qSPI4	CSS0017912	194.271
Chr4	qSPI4	CSS0021001	194.349
Chr4	qSPI4	CSS0042307	194.365
Chr4	qSPI4	CSS0037610	194.371
Chr4	qSPI4	CSS0034554	194.414
Chr4	qSPI4	CSS0028731	194.426
Chr4	qSPI4	CSS0018145	194.445
Chr4	qSPI4	CSS0013463	194.448
Chr4	qSPI4	CSS0034342	194.496
Chr4	qSPI4	CSS0006882	194.508
Chr4	qSPI4	CSS0042300	194.518
Chr4	qSPI4	Camellia_sinensis_newGene_12537	194.539
Chr4	qSPI4	Camellia_sinensis_newGene_12538	194.546
Chr4	qSPI4	CSS0020298	194.6
Chr4	qSPI4	CSS0031444	194.615
Chr4	qSPI4	CSS0032313	194.622
Chr4	qSPI4	CSS0017659	194.645
Chr4	qSPI4	CSS0042326	194.667
Chr4	qSPI4	CSS0001206	194.68
Chr4	qSPI4	CSS0002713	194.694
Chr4	qSPI4	CSS0000275	194.697
Chr4	qSPI4	CSS0002353	194.72
Chr4	qSPI4	CSS0027605	194.733
Chr4	qSPI4	CSS0036150	194.745
Chr4	qSPI4	CSS0007288	194.763
Chr4	qSPI4	CSS0023901	194.774
Chr4	qSPI4	CSS0044306	194.798
Chr4	qSPI4	CSS0004149	194.802
Chr4	qSPI4	CSS0018403	194.823
Chr4	qSPI4	Camellia_sinensis_newGene_12541	194.844
Chr4	qSPI4	CSS0023770	194.883
Chr4	qSPI4	CSS0046189	194.89
Chr4	qSPI4	CSS0033821	194.925
Chr4	qSPI4	CSS0028116	194.989
Chr4	qSPI4	CSS0042245	194.994
Chr4	qSPI4	CSS0039616	195.029
Chr4	qSPI4	CSS0006642	195.048
Chr4	qSPI4	CSS0010958	195.092
Chr4	qSPI4	CSS0016627	195.337
Chr4	qSPI4	CSS0033200	195.479
Chr4	qSPI4	CSS0026008.4	#N/A
Chr5	mqSPI5	CSS0000364	92.6555
Chr5	mqSPI5	CSS0009047	92.6692
Chr5	mqSPI5	CSS0019478	92.6725
Chr5	mqSPI5	CSS0009227	92.7048
Chr5	mqSPI5	Camellia_sinensis_newGene_13558	92.7054
Chr5	mqSPI5	CSS0012313	92.7229
Chr5	mqSPI5	Camellia_sinensis_newGene_13559	92.737
Chr5	mqSPI5	Camellia_sinensis_newGene_13560	92.7854
Chr5	mqSPI5	CSS0040113	92.8071
Chr5	mqSPI5	Camellia_sinensis_newGene_13561	92.8161
Chr5	mqSPI5	CSS0040138	92.8432
Chr5	mqSPI5	CSS0031952	92.8573
Chr5	mqSPI5	CSS0049465	92.9768
Chr5	mqSPI5	CSS0017076	93.001
Chr5	mqSPI5	CSS0033586	93.005
Chr5	mqSPI5	CSS0040962	93.0306
Chr5	mqSPI5	CSS0023065	93.0387
Chr5	mqSPI5	CSS0039439	93.0655
Chr5	mqSPI5	CSS0046930	93.0693
Chr5	mqSPI5	CSS0017310	93.0764
Chr5	mqSPI5	Camellia_sinensis_newGene_13563	93.0842
Chr5	mqSPI5	Camellia_sinensis_newGene_13562	93.1248
Chr5	mqSPI5	CSS0009600	93.147
Chr5	mqSPI5	CSS0030135	93.2423
Chr5	mqSPI5	CSS0039530	93.2496
Chr5	mqSPI5	CSS0001951	93.3348
Chr5	mqSPI5	CSS0002662	93.3417
Chr5	mqSPI5	CSS0047204	93.5139
Chr5	mqSPI5	CSS0004902	93.5957
Chr5	mqSPI5	CSS0012077	93.7848
Chr5	mqSPI5	CSS0045483	93.8589
Chr5	mqSPI5	CSS0033341	93.9808
Chr5	mqSPI5	Camellia_sinensis_newGene_13568	94.0456
Chr5	mqSPI5	Camellia_sinensis_newGene_13569	94.1657
Chr5	mqSPI5	Camellia_sinensis_newGene_13570	94.1938
Chr5	mqSPI5	Camellia_sinensis_newGene_13572	94.3061
Chr5	mqSPI5	CSS0037606	94.5391
Chr5	mqSPI5	Camellia_sinensis_newGene_13578	94.6598
Chr5	mqSPI5	CSS0011011	94.6921
Chr5	mqSPI5	CSS0007434	94.6987
Chr5	mqSPI5	Camellia_sinensis_newGene_13580	94.7299
Chr5	mqSPI5	Camellia_sinensis_newGene_13581	94.7972
Chr5	mqSPI5	CSS0028054	94.8714
Chr5	mqSPI5	CSS0050003	94.9222
Chr5	mqSPI5	CSS0025708	94.9234
Chr5	mqSPI5	CSS0012114	94.9511
Chr5	mqSPI5	Camellia_sinensis_newGene_13587	95.0253
Chr5	mqSPI5	CSS0033028	95.0303
Chr5	mqSPI5	CSS0027035	95.0398
Chr5	mqSPI5	CSS0001309	95.0514
Chr5	mqSPI5	Camellia_sinensis_newGene_13588	95.085
Chr5	mqSPI5	CSS0039076	95.2665
Chr5	mqSPI5	Camellia_sinensis_newGene_13586	95.2724
Chr5	mqSPI5	CSS0004412	95.2958
Chr5	mqSPI5	CSS0019476	95.3667
Chr5	mqSPI5	CSS0034827	95.3915
Chr5	mqSPI5	CSS0011173	95.4698
Chr5	mqSPI5	Camellia_sinensis_newGene_13594	95.5942
Chr5	mqSPI5	Camellia_sinensis_newGene_13595	95.5965
Chr5	mqSPI5	CSS0029341	95.6022
Chr5	mqSPI5	CSS0047375	95.603
Chr5	mqSPI5	CSS0029466	95.607
Chr5	mqSPI5	CSS0012902	95.6314
Chr5	mqSPI5	CSS0035846	95.6551
Chr5	mqSPI5	Camellia_sinensis_newGene_13596	95.6845
Chr5	mqSPI5	Camellia_sinensis_newGene_13597	95.7693
Chr5	mqSPI5	CSS0042684	95.9405
Chr5	mqSPI5	Camellia_sinensis_newGene_13598	95.9525
Chr5	mqSPI5	Camellia_sinensis_newGene_13599	96.0262
Chr5	mqSPI5	Camellia_sinensis_newGene_13600	96.0628
Chr5	mqSPI5	CSS0015682	96.0637
Chr5	mqSPI5	CSS0014940	96.0696
Chr5	mqSPI5	CSS0040834	96.4569
Chr5	mqSPI5	CSS0002502	96.4671
Chr5	mqSPI5	CSS0042723	96.4973
Chr5	mqSPI5	CSS0042465	96.7143
Chr5	mqSPI5	Camellia_sinensis_newGene_13604	96.829
Chr5	mqSPI5	Camellia_sinensis_newGene_13605	96.9046
Chr5	mqSPI5	Camellia_sinensis_newGene_13606	96.9091
Chr5	mqSPI5	CSS0042161	96.9171
Chr5	mqSPI5	CSS0005618	96.952
Chr5	mqSPI5	CSS0030658	97.0532
Chr5	mqSPI5	Camellia_sinensis_newGene_13608	97.1232
Chr5	mqSPI5	Camellia_sinensis_newGene_13610	97.1535
Chr5	mqSPI5	CSS0031389	97.161
Chr5	mqSPI5	CSS0024355	97.1857
Chr5	mqSPI5	CSS0022632	97.4298
Chr5	mqSPI5	CSS0049331	97.4822
Chr5	mqSPI5	CSS0014200	97.4908
Chr5	mqSPI5	CSS0048784	97.497
Chr5	mqSPI5	CSS0039723	97.5071
Chr5	mqSPI5	CSS0022540	97.5208
Chr5	mqSPI5	CSS0006936	97.6598
Chr5	mqSPI5	CSS0034197	97.6937
Chr5	mqSPI5	CSS0027662	97.7452
Chr5	mqSPI5	CSS0018617	97.8744
Chr5	mqSPI5	CSS0046338	97.8856
Chr5	mqSPI5	Camellia_sinensis_newGene_13617	98.0275
Chr5	mqSPI5	Camellia_sinensis_newGene_13618	98.1168
Chr5	mqSPI5	CSS0034625	98.1216
Chr5	mqSPI5	CSS0046688	98.1501
Chr5	mqSPI5	CSS0049674	98.1635
Chr5	mqSPI5	Camellia_sinensis_newGene_13620	98.1796
Chr5	mqSPI5	CSS0041392	98.224
Chr5	mqSPI5	Camellia_sinensis_newGene_13621	98.2311
Chr5	mqSPI5	CSS0014324	98.2723
Chr5	mqSPI5	Camellia_sinensis_newGene_13623	98.3562
Chr5	mqSPI5	CSS0042692	98.3749
Chr5	mqSPI5	Camellia_sinensis_newGene_13624	98.4389
Chr5	mqSPI5	Camellia_sinensis_newGene_13625	98.445
Chr5	mqSPI5	Camellia_sinensis_newGene_13626	98.4494
Chr5	mqSPI5	Camellia_sinensis_newGene_13628	98.5195
Chr5	mqSPI5	CSS0035059	98.5573
Chr5	mqSPI5	CSS0025509	98.6798
Chr5	mqSPI5	CSS0034504	98.7335
Chr5	mqSPI5	CSS0012079	98.7629
Chr5	mqSPI5	Camellia_sinensis_newGene_13629	98.7793
Chr5	mqSPI5	CSS0028025	98.7917
Chr5	mqSPI5	CSS0049816	98.8358
Chr5	mqSPI5	CSS0049663	98.9041
Chr5	mqSPI5	CSS0017413	98.9096
Chr5	mqSPI5	CSS0039272	98.9423
Chr5	mqSPI5	CSS0015532	99.0764
Chr5	mqSPI5	CSS0004524	99.2191
Chr5	mqSPI5	CSS0022439	99.235
Chr5	mqSPI5	CSS0015818	99.2384
Chr5	mqSPI5	CSS0038411	99.2495
Chr5	mqSPI5	Camellia_sinensis_newGene_13632	99.2786
Chr5	mqSPI5	Camellia_sinensis_newGene_13633	99.2863
Chr5	mqSPI5	CSS0013822	99.2905
Chr5	mqSPI5	CSS0004255	99.3353
Chr5	mqSPI5	CSS0015173	99.4164
Chr5	mqSPI5	CSS0029289	99.4289
Chr5	mqSPI5	CSS0020283	99.447
Chr5	mqSPI5	CSS0009274	99.5979
Chr5	mqSPI5	CSS0031699	99.6183
Chr5	mqSPI5	CSS0005326	99.8566
Chr5	mqSPI5	CSS0013484	99.8992
Chr5	mqSPI5	CSS0004586	99.9254
Chr5	mqSPI5	Camellia_sinensis_newGene_13637	99.93
Chr5	mqSPI5	CSS0035805	99.9582
Chr5	mqSPI5	CSS0019317	99.9789
Chr5	mqSPI5	CSS0008229	100.466
Chr5	mqSPI5	CSS0023318	100.479
Chr5	mqSPI5	Camellia_sinensis_newGene_13641	100.527
Chr5	mqSPI5	Camellia_sinensis_newGene_13644	100.666
Chr5	mqSPI5	CSS0025738	100.682
Chr5	mqSPI5	CSS0000296	100.713
Chr5	mqSPI5	CSS0027654	100.716
Chr5	mqSPI5	CSS0018837	100.736
Chr5	mqSPI5	CSS0042235	100.802
Chr5	mqSPI5	Camellia_sinensis_newGene_13645	100.979
Chr5	mqSPI5	CSS0012199	100.989
Chr5	mqSPI5	CSS0040993	101.008
Chr5	mqSPI5	CSS0011579	101.025
Chr5	mqSPI5	CSS0011861	101.167
Chr5	mqSPI5	CSS0011955	101.272
Chr5	mqSPI5	CSS0028476	101.324
Chr5	mqSPI5	CSS0039004	101.345
Chr5	mqSPI5	CSS0029730	101.346
Chr5	mqSPI5	CSS0040718	101.35
Chr5	mqSPI5	CSS0006827	101.376
Chr5	mqSPI5	CSS0035885	101.386
Chr5	mqSPI5	Camellia_sinensis_newGene_13646	101.393
Chr5	mqSPI5	Camellia_sinensis_newGene_13647	101.527
Chr5	mqSPI5	CSS0040798	101.569
Chr5	mqSPI5	CSS0026841	101.583
Chr5	mqSPI5	CSS0047571	101.589
Chr5	mqSPI5	Camellia_sinensis_newGene_13648	101.591
Chr5	mqSPI5	Camellia_sinensis_newGene_13652	101.699
Chr5	mqSPI5	CSS0014354	101.741
Chr5	mqSPI5	Camellia_sinensis_newGene_13653	101.743
Chr5	mqSPI5	CSS0017880	101.762
Chr5	mqSPI5	CSS0044525	101.844
Chr5	mqSPI5	CSS0038734	101.849
Chr5	mqSPI5	Camellia_sinensis_newGene_13655	101.858
Chr5	mqSPI5	Camellia_sinensis_newGene_13656	101.862
Chr5	mqSPI5	Camellia_sinensis_newGene_13657	101.863
Chr5	mqSPI5	CSS0040668	101.874
Chr5	mqSPI5	CSS0024097	101.891
Chr5	mqSPI5	CSS0015538	101.897
Chr5	mqSPI5	CSS0014264	101.947
Chr5	mqSPI5	CSS0031094	101.977
Chr5	mqSPI5	CSS0018766	102.028
Chr5	mqSPI5	CSS0022161	102.061
Chr5	mqSPI5	Camellia_sinensis_newGene_13658	102.093
Chr5	mqSPI5	CSS0020427	102.279
Chr5	mqSPI5	CSS0004228	102.293
Chr5	mqSPI5	Camellia_sinensis_newGene_13659	102.389
Chr5	mqSPI5	Camellia_sinensis_newGene_13660	102.393
Chr5	mqSPI5	Camellia_sinensis_newGene_13661	102.397
Chr5	mqSPI5	Camellia_sinensis_newGene_13662	102.42
Chr5	mqSPI5	CSS0003414	102.432
Chr5	mqSPI5	Camellia_sinensis_newGene_13665	102.808
Chr5	mqSPI5	Camellia_sinensis_newGene_13669	103.179
Chr5	mqSPI5	Camellia_sinensis_newGene_13674	103.875
Chr5	mqSPI5	Camellia_sinensis_newGene_13675	103.968
Chr5	mqSPI5	Camellia_sinensis_newGene_13676	103.984
Chr5	mqSPI5	Camellia_sinensis_newGene_13677	103.993
Chr5	mqSPI5	Camellia_sinensis_newGene_13680	104.151
Chr5	mqSPI5	Camellia_sinensis_newGene_13681	104.151
Chr5	mqSPI5	Camellia_sinensis_newGene_13684	104.768
Chr5	mqSPI5	Camellia_sinensis_newGene_13688	104.773
Chr9	mqSPI9	CSS0008497	158.199
Chr9	mqSPI9	CSS0013964	158.414
Chr9	mqSPI9	CSS0021190	158.421
Chr9	mqSPI9	Camellia_sinensis_newGene_21817	158.664
Chr9	mqSPI9	Camellia_sinensis_newGene_21818	158.687
Chr9	mqSPI9	Camellia_sinensis_newGene_21819	158.688
Chr9	mqSPI9	Camellia_sinensis_newGene_21821	159.264
Chr9	mqSPI9	CSS0004036	159.334
Chr9	mqSPI9	CSS0048285	159.336
Chr9	mqSPI9	CSS0013002	159.382
Chr9	mqSPI9	CSS0027873	159.484
Chr9	mqSPI9	CSS0010507	159.662
Chr9	mqSPI9	CSS0004824	159.704
Chr9	mqSPI9	CSS0004504	159.716
Chr9	mqSPI9	CSS0022218	159.73
Chr9	mqSPI9	CSS0029420	160.593
Chr9	mqSPI9	CSS0012361	160.634
Chr9	mqSPI9	CSS0009318	160.636
Chr9	mqSPI9	CSS0042916	160.701
Chr9	mqSPI9	CSS0048021	160.741
Chr9	mqSPI9	CSS0029462	160.835
Chr9	mqSPI9	Camellia_sinensis_newGene_21828	160.836
Chr9	mqSPI9	CSS0047740	160.84
Chr9	mqSPI9	CSS0043026	160.941
Chr9	mqSPI9	CSS0043965	160.954
Chr9	mqSPI9	CSS0033364	161.021
Chr9	mqSPI9	Camellia_sinensis_newGene_21829	161.028
Chr9	mqSPI9	Camellia_sinensis_newGene_21830	161.028
Chr9	mqSPI9	Camellia_sinensis_newGene_21831	161.031
Chr9	mqSPI9	Camellia_sinensis_newGene_21832	161.035
Chr9	mqSPI9	CSS0017412	161.071
Chr9	mqSPI9	Camellia_sinensis_newGene_21833	161.111
Chr9	mqSPI9	CSS0019176	161.113
Chr9	mqSPI9	CSS0002623	161.119
Chr9	mqSPI9	CSS0038219	161.388
Chr9	mqSPI9	Camellia_sinensis_newGene_21836	161.398
Chr9	mqSPI9	Camellia_sinensis_newGene_21835	161.403
Chr9	mqSPI9	CSS0022481	161.451
Chr9	mqSPI9	CSS0034474	161.49
Chr9	mqSPI9	Camellia_sinensis_newGene_21837	161.497
Chr9	mqSPI9	CSS0004147	161.573
Chr9	mqSPI9	Camellia_sinensis_newGene_21839	161.589
Chr9	mqSPI9	CSS0025485	161.616
Chr9	mqSPI9	CSS0011918	161.663
Chr9	mqSPI9	CSS0043187	161.67
Chr9	mqSPI9	CSS0043525	161.824
Chr9	mqSPI9	Camellia_sinensis_newGene_21842	161.837
Chr9	mqSPI9	CSS0036772	161.911
Chr9	mqSPI9	CSS0030974	161.915
Chr9	mqSPI9	CSS0022553	161.985
Chr9	mqSPI9	CSS0018680	162.087
Chr9	mqSPI9	CSS0027936	162.097
Chr9	mqSPI9	CSS0014140	162.108
Chr9	mqSPI9	CSS0023268	162.198
Chr9	mqSPI9	CSS0006753	162.206
Chr9	mqSPI9	CSS0010837	162.292
Chr9	mqSPI9	CSS0028943	162.314
Chr9	mqSPI9	Camellia_sinensis_newGene_21844	162.327
Chr9	mqSPI9	Camellia_sinensis_newGene_21846	162.377
Chr9	mqSPI9	CSS0032204	162.4
Chr9	mqSPI9	CSS0044210	162.413
Chr9	mqSPI9	CSS0040533	162.439
Chr9	mqSPI9	CSS0035435	162.551
Chr9	mqSPI9	CSS0017080	162.688
Chr9	mqSPI9	CSS0011753	162.696
Chr9	mqSPI9	CSS0001195	162.795
Chr9	mqSPI9	CSS0045161	162.881
Chr9	mqSPI9	CSS0000199	162.906
Chr9	mqSPI9	CSS0007051	162.925
Chr9	mqSPI9	Camellia_sinensis_newGene_21849	162.937
Chr9	mqSPI9	Camellia_sinensis_newGene_21850	162.969
Chr9	mqSPI9	CSS0041237	162.978
Chr9	mqSPI9	CSS0036127	162.987
Chr9	mqSPI9	CSS0037188	162.991
Chr9	mqSPI9	CSS0013625	163.024
Chr9	mqSPI9	CSS0017572	163.082
Chr9	mqSPI9	CSS0036456	163.12
Chr9	mqSPI9	CSS0019824	163.124
Chr9	mqSPI9	Camellia_sinensis_newGene_21851	163.209
Chr9	mqSPI9	CSS0033909	163.256
Chr9	mqSPI9	CSS0023338	163.313
Chr9	mqSPI9	CSS0005862	163.378
Chr9	mqSPI9	CSS0037280	163.44
Chr9	mqSPI9	CSS0035387	163.458
Chr9	mqSPI9	CSS0005516	163.495
Chr9	mqSPI9	CSS0044307	163.625
Chr9	mqSPI9	CSS0043449	163.67
Chr9	mqSPI9	Camellia_sinensis_newGene_21857	163.763
Chr9	mqSPI9	CSS0032173	163.811
Chr9	mqSPI9	CSS0003035	163.815
Chr9	mqSPI9	CSS0030174	163.836
Chr9	mqSPI9	CSS0016203	163.938
Chr9	mqSPI9	Camellia_sinensis_newGene_21860	163.947
Chr9	mqSPI9	CSS0044188	164.014
Chr9	mqSPI9	Camellia_sinensis_newGene_21864	164.017
Chr9	mqSPI9	CSS0017843	164.029
Chr9	mqSPI9	CSS0030975	164.037
Chr9	mqSPI9	CSS0024940	164.219
Chr9	mqSPI9	CSS0046542	164.285
Chr9	mqSPI9	CSS0003550	164.298
Chr9	mqSPI9	CSS0044853	164.355
Chr9	mqSPI9	CSS0048595	164.585
Chr9	mqSPI9	CSS0026218	164.656
Chr9	mqSPI9	CSS0024225	164.697
Chr9	mqSPI9	CSS0019089	164.793
Chr9	mqSPI9	CSS0011740	164.891
Chr9	mqSPI9	CSS0008953	164.907
Chr9	mqSPI9	Camellia_sinensis_newGene_21870	165.061
Chr9	mqSPI9	Camellia_sinensis_newGene_21872	165.068
Chr9	mqSPI9	CSS0028460	165.071
Chr9	mqSPI9	CSS0000511	165.089
Chr9	mqSPI9	CSS0009542	165.09
Chr9	mqSPI9	CSS0003301	165.151
Chr9	mqSPI9	CSS0027704	165.229
Chr9	mqSPI9	CSS0007787	165.234
Chr9	mqSPI9	Camellia_sinensis_newGene_21876	165.285
Chr9	mqSPI9	CSS0021077	165.309
Chr9	mqSPI9	Camellia_sinensis_newGene_21878	165.341
Chr9	mqSPI9	CSS0037344	165.343
Chr9	mqSPI9	CSS0006845	165.347
Chr9	mqSPI9	CSS0034899	165.414
Chr9	mqSPI9	Camellia_sinensis_newGene_21880	165.443
Chr9	mqSPI9	Camellia_sinensis_newGene_21882	165.5
Chr14	mqSPI14	CSS0025968	59.4895
Chr14	mqSPI14	CSS0016990	59.4932
Chr14	mqSPI14	CSS0025666	59.5698
Chr14	mqSPI14	CSS0016741	59.5735
Chr14	mqSPI14	CSS0014361	59.58
Chr14	mqSPI14	CSS0043505	59.7931
Chr14	mqSPI14	CSS0026531	59.8036
Chr14	mqSPI14	CSS0028679	59.9028
Chr14	mqSPI14	CSS0048012	59.9049
Chr14	mqSPI14	CSS0008894	59.9121
Chr14	mqSPI14	CSS0021900	59.9473
Chr14	mqSPI14	CSS0026142	59.9749
Chr14	mqSPI14	CSS0042206	59.9971
Chr14	mqSPI14	CSS0046697	60.0906
Chr14	mqSPI14	CSS0026629	60.1004
Chr14	mqSPI14	CSS0021156	60.1333
Chr14	mqSPI14	CSS0022485	60.1364
Chr14	mqSPI14	CSS0040722	60.1525
Chr14	mqSPI14	CSS0034740	60.1824
Chr14	mqSPI14	CSS0047680	60.2185
Chr14	mqSPI14	CSS0043098	60.3326
Chr14	mqSPI14	CSS0039088	60.3433
Chr14	mqSPI14	CSS0037132	60.4242
Chr14	mqSPI14	CSS0035620	60.4705
Chr14	mqSPI14	CSS0006141	60.4807
Chr14	mqSPI14	CSS0024956	60.5089
Chr14	mqSPI14	CSS0038484	60.5242
Chr14	mqSPI14	Camellia_sinensis_newGene_4411	60.5477
Chr14	mqSPI14	Camellia_sinensis_newGene_4412	60.5729
Chr14	mqSPI14	CSS0004574	60.7173
Chr14	mqSPI14	CSS0041380	60.7209
Chr14	mqSPI14	Camellia_sinensis_newGene_4413	60.726
Chr14	mqSPI14	CSS0011463	60.7495
Chr14	mqSPI14	CSS0012181	60.8883
Chr14	mqSPI14	CSS0006908	60.8946
Chr14	mqSPI14	CSS0038862	60.9099
Chr14	mqSPI14	Camellia_sinensis_newGene_4415	60.9201
Chr14	mqSPI14	CSS0015961	60.947
Chr14	mqSPI14	CSS0014468	60.9572
Chr14	mqSPI14	CSS0020401	61.0653
Chr14	mqSPI14	CSS0019424	61.0987
Chr14	mqSPI14	CSS0007858	61.1098
Chr14	mqSPI14	CSS0013403	61.1117
Chr14	mqSPI14	CSS0039766	61.1653
Chr14	mqSPI14	CSS0034195	61.1761
Chr14	mqSPI14	CSS0027074	61.2044
Chr14	mqSPI14	CSS0046546	61.2945
Chr14	mqSPI14	CSS0024173	61.3227
Chr14	mqSPI14	CSS0009599	61.3903
Chr14	mqSPI14	CSS0027372	61.4958
Chr14	mqSPI14	Camellia_sinensis_newGene_4418	61.5062
Chr14	mqSPI14	CSS0021651	61.5184
Chr14	mqSPI14	CSS0034405	61.6011
Chr14	mqSPI14	Camellia_sinensis_newGene_4421	61.6182
Chr14	mqSPI14	Camellia_sinensis_newGene_4422	61.6325
Chr14	mqSPI14	CSS0003086	61.7606
Chr14	mqSPI14	Camellia_sinensis_newGene_4426	61.9981
Chr14	mqSPI14	CSS0015181	62.1604
Chr14	mqSPI14	CSS0048899	62.1911
Chr14	mqSPI14	CSS0049893	62.1967
Chr14	mqSPI14	CSS0008646	62.2403
Chr14	mqSPI14	CSS0005630	62.2441
Chr14	mqSPI14	CSS0007541	62.2482
Chr14	mqSPI14	CSS0012613	62.255
Chr14	mqSPI14	CSS0017521	62.2629
Chr14	mqSPI14	CSS0019279	62.4806
Chr14	mqSPI14	CSS0042169	62.506
Chr14	mqSPI14	CSS0013469	62.5264
Chr14	mqSPI14	CSS0013351	62.5358
Chr14	mqSPI14	CSS0041108	62.5476
Chr14	mqSPI14	CSS0043758	62.6308
Chr14	mqSPI14	CSS0039534	62.6411
Chr14	mqSPI14	CSS0043261	62.7234
Chr14	mqSPI14	CSS0013603	62.7254
Chr14	mqSPI14	CSS0036932	62.7614
Chr14	mqSPI14	CSS0043252	62.7633
Chr14	mqSPI14	CSS0003345	62.8624
Chr14	mqSPI14	CSS0001638	62.9136
Chr14	mqSPI14	CSS0041286	62.9867
Chr14	mqSPI14	CSS0010279	63.0471
Chr14	mqSPI14	Camellia_sinensis_newGene_4434	63.0651
Chr14	mqSPI14	Camellia_sinensis_newGene_4435	63.0669
Chr14	mqSPI14	CSS0003489	63.0843
Chr14	mqSPI14	CSS0035979	63.0892
Chr14	mqSPI14	CSS0015477	63.1566
Chr14	mqSPI14	CSS0033985	63.1614
Chr14	mqSPI14	Camellia_sinensis_newGene_4438	63.1733
Chr14	mqSPI14	CSS0003473	63.3163
Chr14	mqSPI14	CSS0011142	63.507
Chr14	mqSPI14	CSS0048544	63.5262
Chr14	mqSPI14	Camellia_sinensis_newGene_4442	63.5551
Chr14	mqSPI14	Camellia_sinensis_newGene_4444	63.6301
Chr14	mqSPI14	CSS0042695	63.6408
Chr14	mqSPI14	Camellia_sinensis_newGene_4445	63.7521
Chr14	mqSPI14	CSS0027461	63.7617
Chr14	mqSPI14	Camellia_sinensis_newGene_4446	63.7653
Chr14	mqSPI14	CSS0000871	63.7932
Chr14	mqSPI14	CSS0013982	63.9588
Chr14	mqSPI14	CSS0024095	64.0453
Chr14	mqSPI14	CSS0042923	64.0498
Chr14	mqSPI14	CSS0030876	64.2746
Chr14	mqSPI14	Camellia_sinensis_newGene_4452	64.2766
Chr14	mqSPI14	CSS0033761	64.2852
Chr14	mqSPI14	CSS0006968	64.2872
Chr14	mqSPI14	Camellia_sinensis_newGene_4453	64.3323
Chr14	mqSPI14	CSS0024458	64.3583
Chr14	mqSPI14	Camellia_sinensis_newGene_4455	64.4032
Chr14	mqSPI14	Camellia_sinensis_newGene_4456	64.49
Chr14	mqSPI14	Camellia_sinensis_newGene_4457	64.4901
Chr14	mqSPI14	CSS0044375	64.4922
Chr14	mqSPI14	CSS0048620	64.5475
Chr14	mqSPI14	CSS0041217	64.6107
Chr14	mqSPI14	CSS0013568	64.6426
Chr14	mqSPI14	CSS0031077	64.6594
Chr14	mqSPI14	CSS0011760	64.7243
Chr14	mqSPI14	Camellia_sinensis_newGene_4460	64.7805
Chr14	mqSPI14	CSS0024773	64.83
Chr14	mqSPI14	CSS0026103	64.8447
Chr14	mqSPI14	Camellia_sinensis_newGene_4462	64.8762
Chr14	mqSPI14	CSS0002826	64.9279
Chr14	mqSPI14	CSS0016601	64.937
Chr14	mqSPI14	Camellia_sinensis_newGene_4465	65.1136
Chr14	mqSPI14	CSS0049929	65.1566
Chr14	mqSPI14	Camellia_sinensis_newGene_4467	65.204
Chr14	mqSPI14	CSS0045762	65.2385
Chr14	mqSPI14	CSS0050195	65.2813
Chr14	mqSPI14	CSS0008906	65.336
Chr14	mqSPI14	CSS0036002	65.3572
Chr14	mqSPI14	CSS0000450	65.4184
Chr14	mqSPI14	CSS0047737	65.4216
Chr14	mqSPI14	CSS0019777	65.4328
Chr14	mqSPI14	CSS0013998	65.4332
Chr14	mqSPI14	CSS0013811	65.4533
Chr14	mqSPI14	CSS0013121	65.4746
Chr14	mqSPI14	Camellia_sinensis_newGene_4469	65.514
Chr14	mqSPI14	Camellia_sinensis_newGene_4470	65.5216
Chr14	mqSPI14	CSS0048517	65.5351
Chr14	mqSPI14	CSS0004905	65.9065
Chr14	mqSPI14	CSS0029558	65.9083
Chr14	mqSPI14	CSS0038440	65.922
Chr14	mqSPI14	CSS0032258	65.9634
Chr14	mqSPI14	Camellia_sinensis_newGene_4468	65.9723
Chr14	mqSPI14	CSS0022413	65.9795
Chr14	mqSPI14	CSS0047592	66.1386
Chr14	mqSPI14	CSS0046825	66.142
Chr14	mqSPI14	Camellia_sinensis_newGene_4474	66.1548
Chr14	mqSPI14	CSS0046543	66.156
Chr14	mqSPI14	CSS0028599	66.2983
Chr14	mqSPI14	CSS0046828	66.5277
Chr14	mqSPI14	CSS0047180	66.5289
Chr14	mqSPI14	CSS0042415	66.5302
Chr14	mqSPI14	Camellia_sinensis_newGene_4477	66.7009
Chr14	mqSPI14	Camellia_sinensis_newGene_4478	66.7021
Chr14	mqSPI14	CSS0000242	66.7317
Chr14	mqSPI14	CSS0045440	66.764
Chr14	mqSPI14	CSS0039819	66.8599
Chr14	mqSPI14	CSS0014506	66.865
Chr14	mqSPI14	CSS0042833	66.9175
Chr14	mqSPI14	CSS0030265	66.929
Chr14	mqSPI14	CSS0044618	66.995
Chr14	mqSPI14	CSS0025754	67.0099
Chr14	mqSPI14	Camellia_sinensis_newGene_4483	67.0215
Chr14	mqSPI14	Camellia_sinensis_newGene_4484	67.0423
Chr14	mqSPI14	CSS0022281	67.0569
Chr14	mqSPI14	Camellia_sinensis_newGene_4485	67.0577
Chr14	mqSPI14	CSS0033671	67.0651
Chr14	mqSPI14	Camellia_sinensis_newGene_4486	67.0688
Chr14	mqSPI14	CSS0049582	67.112
Chr14	mqSPI14	CSS0021885	67.1361
Chr14	mqSPI14	CSS0007498	67.1597
Chr14	mqSPI14	CSS0014286	67.1728
Chr14	mqSPI14	CSS0006905	67.2353
Chr14	mqSPI14	CSS0011543	67.316
Chr14	mqSPI14	CSS0016082	67.3855
Chr14	mqSPI14	CSS0040911	67.4358
Chr14	mqSPI14	CSS0049470	67.4554
Chr14	mqSPI14	Camellia_sinensis_newGene_4491	67.4576
Chr14	mqSPI14	CSS0028374	67.4808
Chr14	mqSPI14	CSS0029093	67.4822
Chr14	mqSPI14	Camellia_sinensis_newGene_4492	67.486
Chr14	mqSPI14	CSS0026143	67.5118
Chr14	mqSPI14	Camellia_sinensis_newGene_4494	67.5812
Chr14	mqSPI14	Camellia_sinensis_newGene_4495	67.6561
Chr14	mqSPI14	CSS0026684	67.6742
Chr14	mqSPI14	CSS0011621	67.7015
Chr14	mqSPI14	CSS0024423	67.7529
Chr14	mqSPI14	CSS0025475	67.8638
Chr14	mqSPI14	CSS0005754	67.8662
Chr14	mqSPI14	CSS0021468	67.8751
Chr14	mqSPI14	CSS0009774	67.8911
Chr14	mqSPI14	CSS0033415	67.9017
Chr14	mqSPI14	CSS0018946	67.9077
Chr14	mqSPI14	CSS0015495	67.9157
Chr14	mqSPI14	CSS0003506	67.921
Chr14	mqSPI14	CSS0028079	68.1651
Chr14	mqSPI14	CSS0019949	68.2394
Chr14	mqSPI14	CSS0036058	68.4096
Chr14	mqSPI14	Camellia_sinensis_newGene_4505	68.4789
Chr14	mqSPI14	Camellia_sinensis_newGene_4506	68.5103
Chr14	mqSPI14	Camellia_sinensis_newGene_4503	68.5351
Chr14	mqSPI14	CSS0032646	68.5475
Chr14	mqSPI14	CSS0033694	68.6104
Chr14	mqSPI14	CSS0041642	68.6373
Chr14	mqSPI14	CSS0037731	68.6868
Chr14	mqSPI14	CSS0026824	68.7283
Chr14	mqSPI14	CSS0041085	68.7323
Chr14	mqSPI14	CSS0022378	68.739
Chr14	mqSPI14	Camellia_sinensis_newGene_4507	68.7517
Chr14	mqSPI14	CSS0032273	68.794
Chr14	mqSPI14	CSS0026020	68.8032
Chr14	mqSPI14	CSS0040137	68.8095
Chr14	mqSPI14	CSS0031875	68.8436
Chr14	mqSPI14	CSS0028771	68.9424
Chr14	mqSPI14	CSS0011636	68.9789
Chr14	mqSPI14	CSS0010814	69.0051
Chr14	mqSPI14	CSS0024636	69.0441
Chr14	mqSPI14	CSS0027787	69.0683
Chr14	mqSPI14	CSS0000150	69.0692
Chr14	mqSPI14	CSS0007902	69.0696
Chr14	mqSPI14	CSS0039205	69.1178
Chr14	mqSPI14	Camellia_sinensis_newGene_4508	69.1217
Chr14	mqSPI14	CSS0039652	69.1406
Chr14	mqSPI14	CSS0011336	69.1421
Chr14	mqSPI14	CSS0038140	69.1586
Chr14	mqSPI14	CSS0022214	69.2112
Chr14	mqSPI14	CSS0018542	69.2291
Chr14	mqSPI14	Camellia_sinensis_newGene_4510	69.2549
Chr14	mqSPI14	Camellia_sinensis_newGene_4511	69.2687
Chr14	mqSPI14	CSS0047231	69.2754
Chr14	mqSPI14	CSS0005367	69.2803
Chr14	mqSPI14	CSS0035888	69.316
Chr14	mqSPI14	CSS0044790	69.3197
Chr14	mqSPI14	CSS0029946	69.3226
Chr14	mqSPI14	CSS0024415	69.3247

## Sheet: Table S9
Supplementary Table S9. The different expressed genes in the confidence intervals of QTLs or markers
QTL	Gene ID	Position (Mb)	GO_annotation	KEGG_annotation	NR	FPKM values
						EW-D1	EW-D2	EW-D3	EW-F1	EW-F2	EW-F3	CC-D1	CC-D2	CC-D3	CC-F1	CC-F2	CC-F3
qSPI3	CSS0019200	142.339	Molecular Function: palmitoyl hydrolase activity (GO:0098599);;	K01074|2.7e-113|tcc:18614460|K01074 palmitoyl-protein thioesterase [EC:3.1.2.22] | (RefSeq) palmitoyl-protein thioesterase 1	palmitoyl-protein thioesterase 1-like isoform X2 [Camellia sinensis]	8.37237	8.84737	8.04469	4.87505	4.52651	3.95815	17.6736	17.8501	16.5634	7.12496	6.13359	7.15641
qSPI3	Camellia_sinensis_newGene_9982	143.974	#N/A	#N/A	#N/A	1.83506	2.5324	1.42398	2.27543	1.96179	2.38853	0.996757	0.597351	0.27071	0.719686	1.84178	0.471795
qSPI3	CSS0006734	144.07	Molecular Function: electron carrier activity (GO:0009055);;	--	hypothetical protein HYC85_010712 [Camellia sinensis]	5.48539	4.95636	4.77907	1.03852	1.25322	1.64388	7.52465	9.48221	8.63929	2.11221	2.48385	2.10141
qSPI3	CSS0005629	144.292	--	K23538|1.9e-199|vvi:100266721|K23538 ELMO domain-containing protein | (RefSeq) uncharacterized LOC100266721	uncharacterized protein LOC114309094 isoform X3 [Camellia sinensis]	3.64456	3.7417	3.53904	4.93936	4.72701	4.68196	0.580895	0.468393	0.372853	0.466867	0.205733	0.40222
qSPI3	CSS0046025	144.376	Molecular Function: molecular_function (GO:0003674);; Molecular Function: binding (GO:0005488);; Molecular Function: protein binding (GO:0005515);; Cellular Component: cellular_component (GO:0005575);; Cellular Component: intracellular (GO:0005622);; Cellular Component: cell (GO:0005623);; Cellular Component: cytoplasm (GO:0005737);; Biological Process: movement of cell or subcellular component (…	K23538|6.1e-138|jcu:105643232|K23538 ELMO domain-containing protein | (RefSeq) ELMO domain-containing protein C isoform X1	ELMO domain-containing protein C-like isoform X1 [Camellia sinensis]	4.29616	3.47164	3.74539	3.21458	3.88064	3.89871	0.899924	0.675158	0.698592	2.21398	2.08097	2.1994
qSPI3	CSS0029008	144.54	Molecular Function: transcription factor activity, sequence-specific DNA binding (GO:0003700);; Cellular Component: nucleus (GO:0005634);; Molecular Function: sequence-specific DNA binding (GO:0043565);;	K13424|5.3e-26|mtr:MTR_5g074400|K13424 WRKY transcription factor 33 | (RefSeq) WRKY transcription factor	probable WRKY transcription factor 12 isoform X1 [Camellia sinensis]	11.2837	9.10774	8.23887	2.59598	2.26833	2.19539	4.40243	4.48847	4.178	4.0167	3.25166	3.6985
qSPI3	CSS0037781	144.621	Biological Process: regulation of cyclin-dependent protein serine/threonine kinase activity (GO:0000079);; Molecular Function: protein kinase binding (GO:0019901);;	K01255|1.5e-27|mng:MNEG_4524|K01255 leucyl aminopeptidase [EC:3.4.11.1] | (RefSeq) leucyl aminopeptidase	cyclin-U4-1 [Camellia sinensis]	4.28004	2.1111	4.52273	11.1626	11.2443	10.5916	1.13368	0.712816	0.855692	1.92255	1.41254	2.10195
qSPI3	CSS0004112	145.388	Molecular Function: GTPase activity (GO:0003924);; Molecular Function: GTP binding (GO:0005525);; Biological Process: small GTPase mediated signal transduction (GO:0007264);;	K04392|2.4e-99|hbr:110635795|K04392 Ras-related C3 botulinum toxin substrate 1 | (RefSeq) rac-like GTP-binding protein 5 isoform X1	rac-like GTP-binding protein RAC2 [Camellia sinensis]	2.07183	3.01207	2.28654	4.28217	4.16856	7.35668	1.715	1.53114	1.2395	5.40865	3.94435	4.15666
qSPI3	CSS0035818	145.646	Molecular Function: structural constituent of ribosome (GO:0003735);; Cellular Component: ribosome (GO:0005840);; Biological Process: translation (GO:0006412);;	K02921|1.5e-46|cann:107868661|K02921 large subunit ribosomal protein L37Ae | (RefSeq) 60S ribosomal protein L37a	hypothetical protein D8674_024982 [Pyrus ussuriensis x Pyrus communis]	59.168	59.5715	63.4918	72.0315	82.917	73.7724	29.0834	28.375	25.7533	25.4282	27.4495	27.9434
qSPI3	CSS0003872	145.681	Molecular Function: protein serine/threonine kinase activity (GO:0004674);; Molecular Function: ATP binding (GO:0005524);;	K00924|1.2e-144|qsu:112032229|K00924 kinase [EC:2.7.1.-] | (RefSeq) probable serine/threonine-protein kinase PBL19	hypothetical protein TEA_009081 [Camellia sinensis var. sinensis]	4.7286	4.3404	4.30482	2.95115	3.53292	3.38533	9.6556	9.24079	10.7718	4.59648	5.55371	5.75659
qSPI3	CSS0025082	145.845	Molecular Function: transferase activity, transferring acyl groups (GO:0016746);;	K10663|5.1e-92|nta:107796890|K10663 E3 ubiquitin-protein ligase ATL4 [EC:2.3.2.27] | (RefSeq) E3 ubiquitin-protein ligase ATL4-like	hypothetical protein HYC85_010682 [Camellia sinensis]	1.24671	1.72054	1.71673	3.00562	2.67054	3.57616	1.09881	1.81823	1.87135	8.33992	8.66657	7.81908
qSPI3	CSS0012976	145.852	Biological Process: protein folding (GO:0006457);;	K04078|4.3e-50|nau:109225004|K04078 chaperonin GroES | (RefSeq) 10 kDa chaperonin 1, chloroplastic	10 kDa chaperonin 1, chloroplastic-like isoform X1 [Camellia sinensis]	15.7172	14.7761	15.9086	17.7052	18.4558	23.6531	36.7975	32.9444	29.5689	45.2414	38.7311	44.4773
qSPI3	CSS0048631	146.048	Molecular Function: transferase activity, transferring acyl groups (GO:0016746);;	K10663|1.5e-96|nta:107796890|K10663 E3 ubiquitin-protein ligase ATL4 [EC:2.3.2.27] | (RefSeq) E3 ubiquitin-protein ligase ATL4-like	E3 ubiquitin-protein ligase ATL4-like [Camellia sinensis]	2.40194	2.90217	3.51026	4.96978	3.83983	6.03865	1.34185	1.55627	0.93902	6.50972	5.5828	5.68132
qSPI3	CSS0010758	146.054	Biological Process: protein folding (GO:0006457);;	K04078|1.5e-47|nau:109225004|K04078 chaperonin GroES | (RefSeq) 10 kDa chaperonin 1, chloroplastic	hypothetical protein HYC85_006194 [Camellia sinensis]	30.4886	39.7654	34.1394	45.245	41.2573	34.1277	12.4345	14.7865	20.1947	12.8908	12.8026	10.3237
qSPI3	CSS0009152	146.078	--	--	protein TRIGALACTOSYLDIACYLGLYCEROL 4, chloroplastic-like [Camellia sinensis]	7.30602	7.09901	7.27309	12.2548	9.59228	11.5669	2.20039	2.47257	2.4095	2.40965	2.74812	2.91597
qSPI3	CSS0016341	146.574	Molecular Function: DNA binding (GO:0003677);; Molecular Function: protein dimerization activity (GO:0046983);;	K19984|2.5e-61|psom:113272286|K19984 exocyst complex component 5 | (RefSeq) uncharacterized protein LOC113272286	zinc finger BED domain-containing protein RICESLEEPER 2-like [Camellia sinensis]	0.444188	0.30702	0.340219	0.514254	0.374986	0.160986	4.54112	4.13519	3.1195	2.35773	2.56613	2.73074
qSPI3	Camellia_sinensis_newGene_10005	146.578	Biological Process: posttranscriptional tethering of RNA polymerase II gene DNA at nuclear periphery (GO:0000973);; Biological Process: regulation of transcription, DNA-templated (GO:0006355);; Biological Process: mRNA export from nucleus (GO:0006406);; Biological Process: protein import into nucleus (GO:0006606);; Molecular Function: structural constituent of nuclear pore (GO:0017056);; Cellular…	K14301|5.5e-21|tcc:18596262|K14301 nuclear pore complex protein Nup107 | (RefSeq) nuclear pore complex protein NUP107	nuclear pore complex protein NUP107-like [Camellia sinensis]	0.714138	0.9999	0.830244	0.474804	0.187062	0.432435	2.28192	2.17652	1.71266	1.18461	1.06074	0.988772
qSPI3	Camellia_sinensis_newGene_10008	147.383	--	--	uncharacterized protein LOC114310799 [Camellia sinensis]	3.84733	4.09568	4.26493	2.14433	2.62018	2.15237	1.0029	0.978465	0.985854	0	0	0.013549
qSPI3	CSS0049125	147.39	Molecular Function: DNA binding (GO:0003677);; Molecular Function: protein dimerization activity (GO:0046983);;	K19984|3.4e-22|psom:113272286|K19984 exocyst complex component 5 | (RefSeq) uncharacterized protein LOC113272286	zinc finger BED domain-containing protein DAYSLEEPER-like [Camellia sinensis]	4.03034	3.92374	3.75907	2.16737	1.98089	2.58521	1.07196	1.15967	1.15654	0	0	0
qSPI3	CSS0019020	147.422	--	--	uncharacterized protein LOC114315622 isoform X1 [Camellia sinensis]	1.92924	1.63516	1.18367	2.02868	2.14532	1.34382	0.530086	0.239935	0.877002	0.721095	1.15229	0.938067
qSPI3	Camellia_sinensis_newGene_10022	147.92	Cellular Component: integral component of membrane (GO:0016021);; Molecular Function: transmembrane transporter activity (GO:0022857);;	K14638|1.5e-32|mtr:MTR_7g098180|K14638 solute carrier family 15 (peptide/histidine transporter), member 3/4 | (RefSeq) peptide transporter	hypothetical protein HYC85_015344 [Camellia sinensis]	1.10034	0.98807	1.16125	0.570294	0.446981	0.352064	4.70904	5.18107	3.10702	5.08772	4.52658	4.96538
qSPI3	CSS0007398	147.996	Molecular Function: UDP-glycosyltransferase activity (GO:0008194);;	K08237|6.7e-172|jcu:105642874|K08237 hydroquinone glucosyltransferase [EC:2.4.1.218] | (RefSeq) hydroquinone glucosyltransferase	hydroquinone glucosyltransferase-like [Camellia sinensis]	1.05231	1.12077	1.56874	4.037	4.81362	3.75161	0.524957	0.412961	0.32603	2.91625	2.66331	2.94869
qSPI3	Camellia_sinensis_newGene_10025	148.004	Molecular Function: nucleic acid binding (GO:0003676);; Molecular Function: zinc ion binding (GO:0008270);; Biological Process: DNA integration (GO:0015074);;	--	Retrovirus-related Pol polyprotein from transposon TNT 1-94 [Vitis vinifera]	0.003983	0	0	0.023838	0	0	1.58638	2.13537	1.53165	2.74167	1.69954	2.27549
qSPI3	CSS0034169	148.331	Molecular Function: UDP-glycosyltransferase activity (GO:0008194);;	K08237|3.9e-172|dzi:111304821|K08237 hydroquinone glucosyltransferase [EC:2.4.1.218] | (RefSeq) hydroquinone glucosyltransferase-like	hydroquinone glucosyltransferase-like [Camellia sinensis]	11.3974	11.7228	11.1617	43.8114	45.3579	46.6828	1.14378	1.38968	0.909563	43.3586	44.2133	46.2777
qSPI3	CSS0044363	148.695	Molecular Function: UDP-glycosyltransferase activity (GO:0008194);;	K08237|3.0e-172|tcc:18614008|K08237 hydroquinone glucosyltransferase [EC:2.4.1.218] | (RefSeq) hydroquinone glucosyltransferase	hypothetical protein HYC85_010799 [Camellia sinensis]	2.26724	2.63969	2.05995	1.87342	0.989778	1.40075	0.354229	0.609984	0.432585	4.35817	3.56248	4.13505
qSPI3	CSS0020923	149.283	Molecular Function: UDP-glycosyltransferase activity (GO:0008194);;	K08237|6.1e-165|jcu:105642874|K08237 hydroquinone glucosyltransferase [EC:2.4.1.218] | (RefSeq) hydroquinone glucosyltransferase	hydroquinone glucosyltransferase-like [Camellia sinensis]	14.5658	13.7251	14.6273	32.4148	34.2397	33.3144	9.14998	10.6148	9.59519	22.5362	24.7084	24.7177
qSPI3	CSS0024764	149.532	Molecular Function: UDP-glycosyltransferase activity (GO:0008194);;	K08237|3.9e-164|dzi:111304821|K08237 hydroquinone glucosyltransferase [EC:2.4.1.218] | (RefSeq) hydroquinone glucosyltransferase-like	hydroquinone glucosyltransferase-like [Camellia sinensis]	1.03494	1.05919	1.09	2.81609	2.1942	1.70508	1.25208	1.05478	0.616556	3.00375	2.59986	2.66189
qSPI3	Camellia_sinensis_newGene_10045	149.846	Molecular Function: UDP-glycosyltransferase activity (GO:0008194);;	K08237|3.6e-127|dzi:111304821|K08237 hydroquinone glucosyltransferase [EC:2.4.1.218] | (RefSeq) hydroquinone glucosyltransferase-like	hydroquinone glucosyltransferase-like [Camellia sinensis]	0.679195	0.480115	1.03015	0.465787	0.315729	0.395719	4.20913	5.07271	5.02084	8.626	7.40979	8.36577
qSPI3	CSS0037980	150.53	--	--	uncharacterized protein LOC114292579 isoform X5 [Camellia sinensis]	5.96704	5.66945	5.42286	4.32463	4.36542	4.31985	17.6222	15.6061	14.8848	17.4204	15.5053	17.2019
qSPI3	CSS0020231	150.836	--	--	uncharacterized protein LOC114292553 [Camellia sinensis]	5.79	6.62453	5.52196	1.71053	2.88376	2.53713	3.44734	3.21869	2.68539	3.71807	4.57872	4.29759
qSPI3	CSS0042819	151.672	--	--	uncharacterized protein LOC114274212 isoform X1 [Camellia sinensis]	0.782858	0.487112	0.792166	0.197539	0.274602	0	1.44865	1.35436	1.64427	0.296526	0.212896	0.499116
qSPI3	CSS0018684	152.056	Molecular Function: DNA binding (GO:0003677);; Cellular Component: nucleus (GO:0005634);; Cellular Component: host cell nucleus (GO:0042025);; Molecular Function: metal ion binding (GO:0046872);;	K13415|9.2e-19|mdm:103413440|K13415 protein brassinosteroid insensitive 1 [EC:2.7.10.1 2.7.11.1] | (RefSeq) uncharacterized protein LOC103413440 isoform X1	squamosa promoter-binding-like protein 7 isoform X1 [Camellia sinensis]	12.7612	12.0433	11.1533	4.588	5.11573	4.52994	20.7453	19.1774	20.6663	9.66943	10.6002	9.65382
qSPI3	CSS0029572	152.23	Biological Process: carbohydrate metabolic process (GO:0005975);; Biological Process: tricarboxylic acid cycle (GO:0006099);; Biological Process: malate metabolic process (GO:0006108);; Cellular Component: integral component of membrane (GO:0016021);; Molecular Function: L-malate dehydrogenase activity (GO:0030060);;	K00025|3.5e-170|oeu:111410862|K00025 malate dehydrogenase [EC:1.1.1.37] | (RefSeq) malate dehydrogenase, cytoplasmic-like isoform X1	hypothetical protein VITISV_032320 [Vitis vinifera]	3.80994	3.56354	4.61445	4.05473	4.59658	4.24049	2.15099	1.66381	1.50671	4.04228	3.59064	3.85065
qSPI3	Camellia_sinensis_newGene_10075	152.811	#N/A	#N/A	#N/A	0.937417	0.489891	0.584132	0.168177	0.178992	0.196447	1.93916	2.32389	2.35122	1.14808	1.40559	1.41145
qSPI4	Camellia_sinensis_newGene_12065	158.941	#N/A	#N/A	#N/A	0.436316	0.762252	0.365186	1.30065	0.999448	0.865235	0	0.038447	0.294159	0.025979	0.029607	0
qSPI4	CSS0037359	159.269	Molecular Function: acid phosphatase activity (GO:0003993);; Molecular Function: metal ion binding (GO:0046872);;	--	uncharacterized protein LOC114318607 [Camellia sinensis]	9.8263	10.7601	9.98878	11.7626	11.1627	13.0947	0.728914	0.036444	0.978733	1.31668	0.446981	0.368102
qSPI4	Camellia_sinensis_newGene_12074	159.542	Molecular Function: protein kinase activity (GO:0004672);; Molecular Function: ATP binding (GO:0005524);;	K00924|1.5e-09|bna:106348148|K00924 kinase [EC:2.7.1.-] | (RefSeq) probable serine/threonine-protein kinase CST	probable serine/threonine-protein kinase PIX13 [Camellia sinensis]	0.500953	0.37462	0.748403	0.388844	0.340089	0.501679	3.20879	3.501	1.88983	2.87084	2.58635	2.39552
qSPI4	CSS0033951	159.725	Molecular Function: oxidoreductase activity (GO:0016491);;	K00059|1.3e-106|nnu:104611162|K00059 3-oxoacyl-[acyl-carrier protein] reductase [EC:1.1.1.100] | (RefSeq) short-chain type dehydrogenase/reductase-like	NADPH-dependent aldehyde reductase-like protein, chloroplastic [Camellia sinensis]	2.63997	2.96206	2.2891	2.02284	2.22317	0.406217	9.58613	11.0483	11.4152	10.6591	13.1953	9.85845
qSPI4	CSS0019878	159.766	Molecular Function: oxidoreductase activity (GO:0016491);;	K00059|1.1e-41|oeu:111384914|K00059 3-oxoacyl-[acyl-carrier protein] reductase [EC:1.1.1.100] | (RefSeq) NADPH-dependent aldehyde reductase-like protein, chloroplastic	NADPH-dependent aldehyde reductase-like protein, chloroplastic [Camellia sinensis]	1.17648	0.706491	1.54405	0.93924	0.435306	0.576379	10.867	7.82193	9.57975	6.6112	4.64067	4.87536
qSPI4	CSS0039950	160.044	Molecular Function: hydrolase activity, hydrolyzing O-glycosyl compounds (GO:0004553);; Biological Process: carbohydrate metabolic process (GO:0005975);;	K01193|1.9e-256|cit:102616117|K01193 beta-fructofuranosidase [EC:3.2.1.26] | (RefSeq) beta-fructofuranosidase, insoluble isoenzyme 1	cell wall invertase INV11 [Camellia sinensis]	5.69517	4.84032	5.39826	0.874366	0.811738	0.939261	0.573186	0.947918	0.762451	0.438405	0.725642	0.683568
qSPI4	CSS0016633	160.225	Molecular Function: microtubule motor activity (GO:0003777);; Molecular Function: ATP binding (GO:0005524);; Biological Process: microtubule-based movement (GO:0007018);; Molecular Function: microtubule binding (GO:0008017);;	K10398|0.0e+00|vvi:100240753|K10398 kinesin family member 11 | (RefSeq) kinesin-like protein KIN-5C	kinesin-like protein KIN-5C [Camellia sinensis]	3.40846	3.50141	2.82419	9.1935	8.52216	8.03581	0.905086	0.863226	0.808282	4.56282	4.3719	4.151
qSPI4	CSS0030776	160.339	Molecular Function: microtubule motor activity (GO:0003777);; Molecular Function: ATP binding (GO:0005524);; Biological Process: microtubule-based movement (GO:0007018);; Molecular Function: microtubule binding (GO:0008017);;	K10398|0.0e+00|vvi:100240753|K10398 kinesin family member 11 | (RefSeq) kinesin-like protein KIN-5C	kinesin-like protein KIN-5C [Camellia sinensis]	3.92281	3.39869	2.88229	7.05735	7.99028	8.71925	0.922135	1.42078	0.800071	5.3003	5.69091	4.25001
qSPI4	CSS0009350	160.379	Molecular Function: microtubule motor activity (GO:0003777);; Molecular Function: ATP binding (GO:0005524);; Biological Process: microtubule-based movement (GO:0007018);; Molecular Function: microtubule binding (GO:0008017);;	K10398|0.0e+00|vvi:100240753|K10398 kinesin family member 11 | (RefSeq) kinesin-like protein KIN-5C	KIN-5C protein KIN-5C [Camellia sinensis]	10.0445	10.1875	10.4448	29.5939	28.498	33.5851	2.88616	3.41857	3.23469	21.0181	20.1537	19.5961
qSPI4	Camellia_sinensis_newGene_12093	160.599	#N/A	#N/A	#N/A	1.198	1.21765	1.44007	0.514486	1.00777	0.823707	5.42101	4.95995	4.18703	3.91186	4.48714	3.96695
qSPI4	CSS0003305	160.76	Biological Process: reproduction (GO:0000003);; Biological Process: cell morphogenesis (GO:0000902);; Biological Process: cell morphogenesis involved in differentiation (GO:0000904);; Biological Process: developmental process involved in reproduction (GO:0003006);; Biological Process: biological_process (GO:0008150);; Biological Process: anatomical structure morphogenesis (GO:0009653);; Biologica…	--	hypothetical protein HYC85_024921 [Camellia sinensis]	0.466108	0.328603	0.35364	0.390695	0.372397	0.356838	1.60355	1.68352	1.20738	1.17288	1.50003	1.29358
qSPI4	CSS0028852	160.814	Molecular Function: DNA binding (GO:0003677);; Cellular Component: nucleus (GO:0005634);; Biological Process: DNA replication (GO:0006260);; Biological Process: DNA repair (GO:0006281);; Biological Process: DNA recombination (GO:0006310);;	K10740|3.5e-44|zju:107432096|K10740 replication factor A3 | (RefSeq) replication protein A 14 kDa subunit B isoform X1	replication protein A 14 kDa subunit B [Camellia sinensis]	14.0897	13.0937	14.2305	28.0698	27.4993	31.7581	6.24862	7.27228	6.21018	13.1431	15.2818	16.1144
qSPI4	CSS0032078	160.838	Molecular Function: electron carrier activity (GO:0009055);; Molecular Function: protein disulfide oxidoreductase activity (GO:0015035);;	K17479|1.5e-148|vvi:100249375|K17479 glutaredoxin domain-containing cysteine-rich protein 1 | (RefSeq) uncharacterized protein At5g39865	uncharacterized protein LOC114317051 [Camellia sinensis]	2.98431	3.18359	3.28429	8.98423	9.78206	8.94756	0.9821	1.25654	1.37722	8.81447	7.7521	10.1926
qSPI4	Camellia_sinensis_newGene_12102	161.096	#N/A	#N/A	#N/A	0.350175	0.428466	0.44638	0.063332	0.052308	0.059248	1.74191	1.86552	1.51265	0.359293	0.589106	0.503606
qSPI4	Camellia_sinensis_newGene_12103	161.13	#N/A	#N/A	#N/A	15.4526	13.2679	12.2904	4.77456	5.94402	4.523	17.6155	19.9035	16.2286	7.84949	8.72588	7.95552
qSPI4	Camellia_sinensis_newGene_12104	161.275	Molecular Function: carbonate dehydratase activity (GO:0004089);; Molecular Function: zinc ion binding (GO:0008270);; Cellular Component: integral component of membrane (GO:0016021);;	K01674|3.5e-11|pmum:103341793|K01674 carbonic anhydrase [EC:4.2.1.1] | (RefSeq) alpha carbonic anhydrase 1, chloroplastic	alpha carbonic anhydrase 1, chloroplastic-like [Camellia sinensis]	24.8712	24.7731	25.2885	122.104	111.096	102.698	12.2789	13.8817	10.9604	85.87	87.6135	87.4244
qSPI4	CSS0040156	161.356	Molecular Function: carbonate dehydratase activity (GO:0004089);; Molecular Function: zinc ion binding (GO:0008270);;	K01674|5.2e-84|qsu:111998365|K01674 carbonic anhydrase [EC:4.2.1.1] | (RefSeq) alpha carbonic anhydrase 1, chloroplastic-like	alpha carbonic anhydrase 1, chloroplastic-like [Camellia sinensis]	1.28716	0.917371	1.60555	0.044858	0	0.116105	0.678812	1.10617	1.89106	0	0	0
qSPI4	CSS0035550	161.433	Molecular Function: carbonate dehydratase activity (GO:0004089);; Molecular Function: zinc ion binding (GO:0008270);;	K01674|3.9e-87|qsu:111998365|K01674 carbonic anhydrase [EC:4.2.1.1] | (RefSeq) alpha carbonic anhydrase 1, chloroplastic-like	alpha carbonic anhydrase 1, chloroplastic-like [Camellia sinensis]	1.32631	1.19549	0.855959	1.67198	1.45293	1.21423	2.58422	3.94279	1.7144	13.5112	12.3852	12.1279
qSPI4	CSS0001914	162.345	Molecular Function: DNA binding (GO:0003677);; Molecular Function: zinc ion binding (GO:0008270);;	--	hypothetical protein TEA_006993 [Camellia sinensis var. sinensis]	20.5597	24.3233	25.3348	43.1566	46.7451	46.0999	30.6158	32.8515	34.186	38.1371	36.3491	39.4115
qSPI4	CSS0016744	162.438	Molecular Function: ATP binding (GO:0005524);; Cellular Component: integral component of membrane (GO:0016021);; Molecular Function: ATPase activity (GO:0016887);;	K08712|3.8e-138|gsl:Gasu_29800|K08712 ATP-binding cassette, subfamily G (WHITE), member 2, SNQ2 | (RefSeq) ABC transporter, ATP-binding protein	pleiotropic drug resistance protein 2-like [Camellia sinensis]	46.5533	44.0649	46.3034	6.27337	6.47998	6.65983	106.49	104.127	103.99	16.8217	16.3161	15.7954
qSPI4	Camellia_sinensis_newGene_12123	162.455	Molecular Function: nucleic acid binding (GO:0003676);; Molecular Function: zinc ion binding (GO:0008270);;	K20923|4.7e-17|obr:102713289|K20923 mixed-linked glucan synthase [EC:2.4.1.-] | (RefSeq) probable mixed-linked glucan synthase 8	hypothetical protein HYC85_027276 [Camellia sinensis]	1.44949	2.07254	1.40885	0.212836	0.227049	0.113286	1.93867	1.39792	2.29666	0.825696	1.05799	1.5295
qSPI4	CSS0018756	163.814	Molecular Function: protein kinase activity (GO:0004672);; Molecular Function: ATP binding (GO:0005524);; Cellular Component: integral component of membrane (GO:0016021);;	K20359|1.7e-46|eus:EUTSA_v10006389mg|K20359 PRA1 family protein 1 | (RefSeq) hypothetical protein	leucine-rich repeat receptor-like protein kinase PXC1 [Camellia sinensis]	4.47347	3.63594	4.05724	5.97619	4.85354	4.7561	1.12712	1.13203	1.05677	4.1035	5.06229	4.70537
qSPI4	CSS0028501	163.884	Molecular Function: magnesium ion binding (GO:0000287);; Molecular Function: pyruvate kinase activity (GO:0004743);; Molecular Function: kinase activity (GO:0016301);; Molecular Function: potassium ion binding (GO:0030955);;	K00873|9.9e-273|ini:109174794|K00873 pyruvate kinase [EC:2.7.1.40] | (RefSeq) pyruvate kinase 1, cytosolic	pyruvate kinase 2, cytosolic [Camellia sinensis]	15.7169	12.4665	15.9049	11.7758	10.8502	7.864	6.62181	3.85303	5.54668	3.77478	1.83256	2.98638
qSPI4	Camellia_sinensis_newGene_12138	164.044	Molecular Function: aspartic-type endopeptidase activity (GO:0004190);; Biological Process: lipid metabolic process (GO:0006629);;	K08245|1.4e-66|cam:101503657|K08245 phytepsin [EC:3.4.23.40] | (RefSeq) cyprosin-like	aspartic proteinase A2-like [Camellia sinensis]	1.73985	1.74943	2.01086	0.476128	0.468743	0.167453	0.041967	0.059941	0	0	0.102559	0.094836
qSPI4	Camellia_sinensis_newGene_12139	164.051	Biological Process: branched-chain amino acid biosynthetic process (GO:0009082);; Molecular Function: acetolactate synthase regulator activity (GO:1990610);;	K01653|6.3e-15|vvi:100256605|K01653 acetolactate synthase I/III small subunit [EC:2.2.1.6] | (RefSeq) acetolactate synthase small subunit 2, chloroplastic	hypothetical protein TEA_022947 [Camellia sinensis var. sinensis]	1.69223	1.2767	1.19081	0.210028	0.161117	0.373445	0	0	0	0	0	0.044727
qSPI4	CSS0048678	164.595	Cellular Component: ESCRT I complex (GO:0000813);; Biological Process: protein transport (GO:0015031);; Biological Process: endosome transport via multivesicular body sorting pathway (GO:0032509);;	K12185|2.9e-99|vvi:100264180|K12185 ESCRT-I complex subunit VPS37 | (RefSeq) vacuolar protein-sorting-associated protein 37 homolog 1	vacuolar protein-sorting-associated protein 37 homolog 1-like [Camellia sinensis]	1.652	1.17232	1.17396	1.59458	1.46356	1.19587	3.19779	3.20978	3.63442	2.51353	2.75517	2.52292
qSPI4	CSS0023402	164.606	Molecular Function: nucleic acid binding (GO:0003676);; Molecular Function: ATP binding (GO:0005524);;	K18655|2.2e-216|spen:107018060|K18655 ATP-dependent RNA helicase DDX19/DBP5 [EC:3.6.4.13] | (RefSeq) DEAD-box ATP-dependent RNA helicase 38-like	DEAD-box ATP-dependent RNA helicase 38-like isoform X2 [Camellia sinensis]	1.92098	1.18544	1.41148	1.16975	1.28479	1.46457	0.489425	0.627585	0.90085	0.562386	0.25001	0.207503
qSPI4	CSS0025044	164.657	Molecular Function: nucleic acid binding (GO:0003676);; Molecular Function: ATP binding (GO:0005524);;	K18655|1.4e-199|spen:107018060|K18655 ATP-dependent RNA helicase DDX19/DBP5 [EC:3.6.4.13] | (RefSeq) DEAD-box ATP-dependent RNA helicase 38-like	DEAD-box ATP-dependent RNA helicase 38-like isoform X1 [Camellia sinensis]	0.487595	0.539065	0.774314	0.49398	0.473661	0.687652	0.115538	0.092496	0.210432	0.234257	0	0.163966
qSPI4	CSS0046000	164.771	Biological Process: regulation of translation (GO:0006417);; Cellular Component: CCR4-NOT core complex (GO:0030015);;	K16284|2.9e-10|egu:105056294|K16284 E3 ubiquitin-protein ligase SIS3 [EC:2.3.2.27] | (RefSeq) E3 ubiquitin-protein ligase SIS3 isoform X1	E3 ubiquitin-protein ligase SIS3-like [Camellia sinensis]	5.27673	3.90826	4.06637	1.3554	1.88722	1.38184	62.0603	53.7241	52.8801	45.5976	42.589	52.1469
qSPI4	CSS0027618	164.839	Molecular Function: RNA binding (GO:0003723);; Cellular Component: cytoplasm (GO:0005737);;	K13126|3.6e-285|vvi:100267544|K13126 polyadenylate-binding protein | (RefSeq) polyadenylate-binding protein 7	polyadenylate-binding protein 7-like isoform X2 [Camellia sinensis]	3.20713	3.59754	3.36877	2.0388	1.75581	1.87036	0.150428	0.432577	0.155446	0.115138	0.174415	0.268071
qSPI4	CSS0021104	165.091	Molecular Function: UDP-glycosyltransferase activity (GO:0008194);;	K13496|4.6e-163|tcc:108662272|K13496 UDP-glucosyltransferase 73C [EC:2.4.1.-] | (RefSeq) UDP-glycosyltransferase 73C6-like	UDP-glycosyltransferase 73D1-like [Camellia sinensis]	0.77923	0.735741	0.853855	0.527759	0.880464	0.770735	0.42435	0.284197	0.19414	0.090719	0.114214	0.278765
qSPI4	Camellia_sinensis_newGene_12154	165.156	#N/A	#N/A	#N/A	28.6238	29.1708	28.8854	7.89238	8.30182	8.8048	5.71015	5.23485	5.24616	1.41877	1.79315	1.47151
qSPI4	CSS0037486	165.224	Molecular Function: RNA binding (GO:0003723);; Cellular Component: cytoplasm (GO:0005737);;	K13126|5.2e-284|vvi:100267544|K13126 polyadenylate-binding protein | (RefSeq) polyadenylate-binding protein 7	polyadenylate-binding protein 7-like isoform X2 [Camellia sinensis]	1.27525	1.48014	1.40677	0.53975	0.569304	0.683752	3.85379	3.02299	3.05158	4.6369	4.58751	3.04901
qSPI4	CSS0049940	165.46	Molecular Function: hydrolase activity, acting on ester bonds (GO:0016788);;	K00679|1.6e-133|cic:CICLE_v10027727mg|K00679 phospholipid:diacylglycerol acyltransferase [EC:2.3.1.158] | (RefSeq) hypothetical protein	hypothetical protein HYC85_006791 [Camellia sinensis]	1.82114	1.93651	2.51563	0.452429	0.574048	0.606849	4.72049	3.71467	4.27084	2.65643	2.31459	1.92324
qSPI4	CSS0046484	165.738	Molecular Function: UDP-glycosyltransferase activity (GO:0008194);;	K13496|7.2e-193|mesc:110620165|K13496 UDP-glucosyltransferase 73C [EC:2.4.1.-] | (RefSeq) UDP-glycosyltransferase 73C3-like	UDP-glycosyltransferase 73C3-like [Camellia sinensis]	0.738003	1.13209	0.960391	0.302102	0.177457	0.31684	1.0566	1.2825	0.9701	1.75156	1.67389	1.69856
qSPI4	CSS0013258	165.924	Cellular Component: integral component of membrane (GO:0016021);;	--	probable amino acid permease 7 [Camellia sinensis]	0.133173	0	0.386925	0.388877	0.431934	0.340744	1.33817	1.03808	0.64504	5.91139	5.74104	4.92038
qSPI4	CSS0021865	166.08	Molecular Function: oxidoreductase activity (GO:0016491);; Molecular Function: metal ion binding (GO:0046872);;	K24028|3.1e-49|aof:109825514|K24028 salicylic acid 3-hydroxylase [EC:1.14.11.-] | (RefSeq) protein DOWNY MILDEW RESISTANCE 6-like	probable 2-oxoglutarate-dependent dioxygenase At5g05600 isoform X2 [Camellia sinensis]	1.31505	1.06556	1.21985	1.35768	0.896457	0.983701	3.37228	3.64351	4.34873	8.07818	7.49432	6.23145
qSPI4	Camellia_sinensis_newGene_12163	166.228	#N/A	#N/A	#N/A	2.21492	2.20599	2.13878	0.99926	0.741009	0.85548	2.63806	2.53955	2.23249	0.680168	1.12773	1.47803
qSPI4	Camellia_sinensis_newGene_12171	166.466	--	--	hypothetical protein TEA_028332 [Camellia sinensis var. sinensis]	0	0	0	0	0	0.023249	13.102	13.0494	13.0902	11.5216	12.985	12.4559
qSPI4	Camellia_sinensis_newGene_12178	166.815	--	--	hypothetical protein TEA_001805 [Camellia sinensis var. sinensis]	3.66396	3.68059	3.86328	0.635748	1.14195	1.32129	3.33228	3.57286	3.07608	1.25638	0	1.88297
qSPI4	Camellia_sinensis_newGene_12183	166.971	#N/A	#N/A	#N/A	5.04646	5.13547	5.55239	3.56121	3.47124	3.84159	0.636574	1.0472	0.950702	0.197522	1.35618	1.02398
qSPI4	Camellia_sinensis_newGene_12184	166.978	Molecular Function: DNA binding (GO:0003677);; Molecular Function: protein dimerization activity (GO:0046983);;	K19984|1.8e-16|psom:113272286|K19984 exocyst complex component 5 | (RefSeq) uncharacterized protein LOC113272286	zinc finger BED domain-containing protein RICESLEEPER 2-like [Camellia sinensis]	0.559385	0.945892	0.788063	0.354551	0.174655	0.472193	0.104018	0.166186	0.217357	0.179445	0.078159	0.201941
qSPI4	CSS0042437	167.062	Molecular Function: channel activity (GO:0015267);; Cellular Component: integral component of membrane (GO:0016021);;	K09873|1.1e-110|nnu:104604560|K09873 aquaporin TIP | (RefSeq) aquaporin TIP1-1	aquaporin TIP1-1-like [Camellia sinensis]	69.144	70.3977	74.4937	164.9	168.883	174.659	16.2496	17.9608	19.7757	123.997	117.538	120.905
qSPI4	CSS0004003	167.248	Molecular Function: pectate lyase activity (GO:0030570);; Biological Process: pectin catabolic process (GO:0045490);; Molecular Function: metal ion binding (GO:0046872);;	K01728|1.2e-213|sind:105174252|K01728 pectate lyase [EC:4.2.2.2] | (RefSeq) probable pectate lyase 12	hypothetical protein HYC85_006340 [Camellia sinensis]	11.2524	11.2732	11.9326	52.0374	50.8327	50.8839	3.36444	3.89027	4.70546	37.3498	39.3125	36.8138
qSPI4	CSS0038578	167.361	--	--	uncharacterized protein LOC114313842 [Camellia sinensis]	3.59116	4.11932	4.12052	1.33637	1.75869	1.44147	5.1441	5.34062	6.29724	3.76397	4.28002	3.30416
qSPI4	CSS0036170	167.524	Cellular Component: integral component of membrane (GO:0016021);;	--	uncharacterized protein LOC114313845 [Camellia sinensis]	0.114794	0.103129	0.343868	0.016899	0	0.023716	3.8068	3.50541	3.03394	0.341912	0.195578	0.104511
qSPI4	Camellia_sinensis_newGene_12195	167.858	Biological Process: proteolysis (GO:0006508);; Molecular Function: cysteine-type peptidase activity (GO:0008234);;	--	vignain-like [Camellia sinensis]	0.572889	0.467064	0.429618	0.061666	0.034109	0.132236	0.088594	0.077383	0.129907	0.06983	0.05119	0.059492
qSPI4	CSS0036249	167.861	--	--	tetratricopeptide repeat protein 33-like isoform X2 [Camellia sinensis]	4.98427	5.11767	4.57005	3.54251	2.08654	3.82401	12.6257	10.7993	9.39994	10.7013	11.2039	9.20284
qSPI4	Camellia_sinensis_newGene_12198	168.153	Cellular Component: integral component of membrane (GO:0016021);;	--	hypothetical protein TEA_008034 [Camellia sinensis var. sinensis]	0.826725	0.994705	0.710487	0.448807	0.464299	0.73571	0.050401	0	0	0	0	0
qSPI4	Camellia_sinensis_newGene_12199	168.165	Molecular Function: ubiquitin-protein transferase activity (GO:0004842);; Cellular Component: integral component of membrane (GO:0016021);;	K10589|1.1e-48|jre:109018699|K10589 ubiquitin-protein ligase E3 C [EC:2.3.2.26] | (RefSeq) E3 ubiquitin-protein ligase UPL6 isoform X1	E3 ubiquitin-protein ligase UPL6-like isoform X3 [Camellia sinensis]	1.89949	1.24918	0.673761	1.17473	0.887571	0.823199	5.92276	5.72164	5.81569	6.942	4.44239	4.21083
qSPI4	CSS0047326	168.519	Biological Process: metal ion transport (GO:0030001);; Molecular Function: metal ion binding (GO:0046872);;	K10752|6.2e-08|zju:107427343|K10752 histone-binding protein RBBP4 | (RefSeq) LOW QUALITY PROTEIN: WD-40 repeat-containing protein MSI3	hypothetical protein HYC85_006740 [Camellia sinensis]	5.0991	4.52922	4.18184	9.04054	8.70462	8.02455	2.34211	2.21503	2.16427	7.36996	6.98189	6.85588
qSPI4	Camellia_sinensis_newGene_12214	168.768	Molecular Function: nucleic acid binding (GO:0003676);; Molecular Function: zinc ion binding (GO:0008270);;	--	uncharacterized protein LOC114304032 [Camellia sinensis]	1.37104	0.937135	1.02504	0.77937	0.721725	0.812627	0	0	0	0	0	0
qSPI4	Camellia_sinensis_newGene_12220	168.896	--	--	hypothetical protein TEA_008118 [Camellia sinensis var. sinensis]	0	0	0.042252	0	0	0.065359	8.90314	9.38903	8.31261	11.2343	12.1176	12.6837
qSPI4	CSS0018713	169.344	Molecular Function: adenosine kinase activity (GO:0004001);; Biological Process: purine ribonucleoside salvage (GO:0006166);;	K00856|6.4e-180|vvi:100241094|K00856 adenosine kinase [EC:2.7.1.20] | (RefSeq) adenosine kinase 2	adenosine kinase 2 [Camellia sinensis]	147.406	133.34	142.744	191.697	202.926	234.388	70.4966	67.7267	66.5233	128.657	128.04	122.44
qSPI4	CSS0024545	169.363	Biological Process: cellular amino acid metabolic process (GO:0006520);; Biological Process: oxidation-reduction process (GO:0055114);;	K00003|3.5e-29|aly:9308035|K00003 homoserine dehydrogenase [EC:1.1.1.3] | (RefSeq) uncharacterized protein LOC9308035 isoform X1	uncharacterized protein LOC114301609 isoform X1 [Camellia sinensis]	0.379673	0	0.394364	0.301668	0.513998	0	4.4364	6.44895	7.01509	6.36464	7.32871	6.69768
qSPI4	CSS0025355	169.712	--	--	hypothetical protein TEA_011242 [Camellia sinensis var. sinensis]	1.20231	1.67525	1.55815	2.03756	2.06961	2.50801	5.46554	4.96827	6.63287	6.64236	6.68035	7.80795
qSPI4	Camellia_sinensis_newGene_12230	169.877	#N/A	#N/A	#N/A	0.850646	1.58704	0.878152	0.387222	0.369329	0.463714	8.88753	8.47992	8.63063	8.01486	9.08591	9.15206
qSPI4	CSS0045648	170.109	--	--	uncharacterized protein LOC114287402 [Camellia sinensis]	1.873	3.18354	3.00265	2.60288	4.26042	3.04669	14.6202	16.4375	17.6102	4.83273	3.85164	5.41419
qSPI4	CSS0044037	170.199	Molecular Function: channel activity (GO:0015267);; Cellular Component: integral component of membrane (GO:0016021);;	K09872|4.6e-147|rcu:8284532|K09872 aquaporin PIP | (RefSeq) probable aquaporin PIP2-2	aquaporin PIP2-4-like [Camellia sinensis]	8.90918	10.1544	11.1184	3.485	3.83037	3.73376	4.06332	4.46246	3.2608	13.3924	10.4819	11.2111
qSPI4	Camellia_sinensis_newGene_12244	170.432	Cellular Component: cellular_component (GO:0005575);; Cellular Component: cell (GO:0005623);; Cellular Component: plasma membrane (GO:0005886);; Biological Process: biological_process (GO:0008150);; Biological Process: plant-type cell wall biogenesis (GO:0009832);; Biological Process: plant-type secondary cell wall biogenesis (GO:0009834);; Biological Process: cellular process (GO:0009987);; Cell…	--	hypothetical protein HYC85_005340 [Camellia sinensis]	0.95004	1.39754	0.944643	0.520477	0.705185	0.512495	2.63058	2.45463	2.93322	1.75567	1.69086	2.72317
qSPI4	CSS0036705	170.452	Cellular Component: cellular_component (GO:0005575);; Cellular Component: cell (GO:0005623);; Cellular Component: plasma membrane (GO:0005886);; Biological Process: biological_process (GO:0008150);; Biological Process: plant-type cell wall biogenesis (GO:0009832);; Biological Process: plant-type secondary cell wall biogenesis (GO:0009834);; Biological Process: cellular process (GO:0009987);; Cell…	--	fasciclin-like arabinogalactan protein 12 [Camellia sinensis]	1.85543	2.15013	1.79066	1.80441	2.13934	1.08964	0.744624	0.153755	0.582702	0.502958	0.316615	0.650043
qSPI4	CSS0018168	170.598	Cellular Component: cellular_component (GO:0005575);; Cellular Component: cell (GO:0005623);; Cellular Component: plasma membrane (GO:0005886);; Biological Process: biological_process (GO:0008150);; Biological Process: plant-type cell wall biogenesis (GO:0009832);; Biological Process: plant-type secondary cell wall biogenesis (GO:0009834);; Biological Process: cellular process (GO:0009987);; Cell…	--	fasciclin-like arabinogalactan protein 12 [Camellia sinensis]	1.75219	2.81383	1.75712	0.755503	1.12534	1.09813	0.243673	0.107316	1.02136	0.5032	0.324678	0.524762
qSPI4	CSS0044994	170.619	Cellular Component: cellular_component (GO:0005575);; Cellular Component: cell (GO:0005623);; Cellular Component: plasma membrane (GO:0005886);; Biological Process: biological_process (GO:0008150);; Biological Process: plant-type cell wall biogenesis (GO:0009832);; Biological Process: plant-type secondary cell wall biogenesis (GO:0009834);; Biological Process: cellular process (GO:0009987);; Cell…	--	fasciclin-like arabinogalactan protein 12 [Camellia sinensis]	1.41831	0.897694	1.93803	0.259864	1.0613	0.705427	0.542404	0.245019	0.201262	0	0.231848	0
qSPI4	CSS0031764	170.621	Cellular Component: endoplasmic reticulum lumen (GO:0005788);; Cellular Component: plasma membrane (GO:0005886);; Cellular Component: integral component of membrane (GO:0016021);; Biological Process: positive regulation by host of viral process (GO:0044794);;	K09523|4.5e-211|sind:105161387|K09523 DnaJ homolog subfamily C member 3 | (RefSeq) dnaJ protein P58IPK homolog	hypothetical protein HYC85_005339 [Camellia sinensis]	9.9928	12.7469	11.9128	9.44388	8.46453	10.6982	6.07871	5.07568	5.239	8.24532	8.38683	8.48646
qSPI4	Camellia_sinensis_newGene_12250	170.77	Biological Process: asymmetric cell division (GO:0008356);;	--	hypothetical protein HYC85_006701 [Camellia sinensis]	1.33858	0.975518	0.543307	0.504686	0	0.40668	15.657	17.905	17.9784	19.4781	17.9617	17.1688
qSPI4	Camellia_sinensis_newGene_12254	170.83	#N/A	#N/A	#N/A	2.13317	1.43578	1.91323	0.975731	1.10804	1.51467	0.28759	0.567694	0.264881	0	0	0
qSPI4	CSS0027475	170.87	Molecular Function: protein binding (GO:0005515);;	K08770|2.7e-144|adu:107466949|K08770 ubiquitin C | (RefSeq) polyubiquitin isoform X1	polyubiquitin-like [Camellia sinensis]	53.8625	53.5709	49.5798	16.8976	17.9786	16.4648	12.8283	13.4743	13.0149	6.53478	6.93747	6.46953
qSPI4	CSS0020598	170.97	Molecular Function: peroxidase activity (GO:0004601);; Molecular Function: protein kinase activity (GO:0004672);; Molecular Function: ATP binding (GO:0005524);; Biological Process: response to oxidative stress (GO:0006979);; Cellular Component: integral component of membrane (GO:0016021);; Molecular Function: heme binding (GO:0020037);; Molecular Function: carbohydrate binding (GO:0030246);;	K22133|1.3e-67|egr:104443803|K22133 oxalate---CoA ligase [EC:6.2.1.8] | (RefSeq) oxalate--CoA ligase isoform X2	L-type lectin-domain containing receptor kinase VIII.1-like [Camellia sinensis]	2.34703	2.25115	2.77577	7.00192	3.64594	4.53615	1.43896	1.6917	2.30128	3.19786	4.64865	0.918895
qSPI4	CSS0018024	171.163	Molecular Function: DNA binding (GO:0003677);; Cellular Component: nucleus (GO:0005634);; Biological Process: regulation of transcription, DNA-templated (GO:0006355);; Cellular Component: integral component of membrane (GO:0016021);;	K10268|3.8e-23|mtr:MTR_7g100890|K10268 F-box and leucine-rich repeat protein 2/20 | (RefSeq) DNA-binding protein S1FA	DNA-binding protein S1FA-like [Camellia sinensis]	10.509	12.4929	13.3728	20.4749	20.269	21.6251	6.01638	5.48257	4.13973	20.9242	22.1975	20.1771
qSPI4	CSS0032625	171.226	Cellular Component: integral component of membrane (GO:0016021);;	--	uncharacterized protein LOC114281236 [Camellia sinensis]	0.359356	0.706778	0.16984	4.05752	3.74924	4.39628	0.523968	0.508446	0.09865	9.25819	8.718	9.91099
qSPI4	Camellia_sinensis_newGene_12257	171.268	#N/A	#N/A	#N/A	3.00563	3.33089	2.80565	4.97668	6.58529	5.86757	0	0	0	0	0	0
qSPI4	CSS0015121	171.273	--	--	uncharacterized protein LOC114281240 [Camellia sinensis]	3.37986	3.21917	2.9478	6.52644	6.20298	7.93886	2.35411	2.10267	2.45254	7.30158	6.89966	7.88854
qSPI4	CSS0009292	171.338	Cellular Component: Golgi membrane (GO:0000139);; Molecular Function: galactosylgalactosylxylosylprotein 3-beta-glucuronosyltransferase activity (GO:0015018);; Cellular Component: integral component of membrane (GO:0016021);; Biological Process: cell wall organization (GO:0071555);;	K20869|3.8e-127|vvi:100249957|K20869 putative beta-1,4-xylosyltransferase IRX9 [EC:2.4.2.-] | (RefSeq) probable beta-1,4-xylosyltransferase IRX9	probable beta-1,4-xylosyltransferase IRX9 [Camellia sinensis]	3.87088	2.74139	2.61057	1.28444	1.82332	1.49667	1.59782	1.24145	1.4566	0.518732	0.757962	0.966436
qSPI4	CSS0008335	171.599	--	--	hypothetical protein HYC85_006686 [Camellia sinensis]	3.84017	4.56704	4.33202	9.33386	6.93701	8.11881	1.97843	1.81516	1.74217	7.33493	5.70257	7.0798
qSPI4	Camellia_sinensis_newGene_12259	171.606	--	--	uncharacterized protein LOC114289204 [Camellia sinensis]	0	0	0	0	0	0	1.72101	2.50557	2.88182	2.39431	2.93884	2.46577
qSPI4	CSS0036867	171.669	Molecular Function: DNA binding (GO:0003677);; Molecular Function: ATP binding (GO:0005524);; Biological Process: DNA replication initiation (GO:0006270);;	K10737|0.0e+00|vvi:100253345|K10737 DNA helicase MCM8 [EC:3.6.4.12] | (RefSeq) probable DNA helicase MCM8	probable DNA helicase MCM8 [Camellia sinensis]	1.34713	1.47963	1.57641	2.65523	2.77553	2.91943	0.053504	0.436146	0.284502	1.17674	1.34834	0.744675
qSPI4	CSS0000635	171.776	Molecular Function: protein kinase activity (GO:0004672);; Molecular Function: ATP binding (GO:0005524);; Cellular Component: integral component of membrane (GO:0016021);;	K16224|2.6e-111|brp:103829497|K16224 senescence-induced receptor-like serine/threonine-protein kinase | (RefSeq) senescence-induced receptor-like serine/threonine-protein kinase isoform X2	probable LRR receptor-like serine/threonine-protein kinase At1g67720 [Camellia sinensis]	3.9627	3.83547	3.8684	2.59202	2.49245	2.44873	2.16998	2.14953	1.27382	1.6658	1.83779	1.23855
qSPI4	CSS0041685	171.872	Biological Process: response to oxidative stress (GO:0006979);; Molecular Function: L-ascorbate peroxidase activity (GO:0016688);; Molecular Function: heme binding (GO:0020037);;	K00434|5.9e-116|vvi:100233048|K00434 L-ascorbate peroxidase [EC:1.11.1.11] | (RefSeq) APX; cytosolic ascorbate peroxidase	hypothetical protein HYC85_006692 [Camellia sinensis]	2.08698	3.74051	4.16699	0.791226	0.981612	1.77546	6.56636	5.53227	5.60701	6.38115	5.79091	5.52654
qSPI4	CSS0035526	171.985	Molecular Function: DNA binding (GO:0003677);; Molecular Function: ATP binding (GO:0005524);; Biological Process: DNA replication initiation (GO:0006270);;	K10737|3.3e-311|vvi:100253345|K10737 DNA helicase MCM8 [EC:3.6.4.12] | (RefSeq) probable DNA helicase MCM8	probable DNA helicase MCM8 [Camellia sinensis]	1.26804	1.38497	1.42061	2.27023	1.92561	3.33198	1.09946	1.18279	1.11298	3.25071	3.06615	3.07712
qSPI4	CSS0050096	172.345	Molecular Function: adenylate kinase activity (GO:0004017);; Molecular Function: ATP binding (GO:0005524);;	K00939|1.5e-121|ini:109179919|K00939 adenylate kinase [EC:2.7.4.3] | (RefSeq) adenylate kinase	adenylate kinase-like [Camellia sinensis]	32.6364	31.2181	30.2581	31.7301	27.8522	27.7131	11.5996	11.5441	10.1153	4.68851	4.21518	4.38226
qSPI4	CSS0009754	172.375	Molecular Function: transcription factor activity, sequence-specific DNA binding (GO:0003700);; Cellular Component: nucleus (GO:0005634);; Molecular Function: sequence-specific DNA binding (GO:0043565);;	K13424|3.9e-66|lang:109339222|K13424 WRKY transcription factor 33 | (RefSeq) probable WRKY transcription factor 26	hypothetical protein HYC85_006698 [Camellia sinensis]	22.1774	22.7331	21.4384	29.298	28.5562	29.2387	6.16728	5.82663	6.33675	1.66438	2.16039	1.5449
qSPI4	Camellia_sinensis_newGene_12277	172.396	#N/A	#N/A	#N/A	1.20361	1.40832	1.22781	1.06075	0.62358	0.816022	15.4374	17.8719	14.5084	17.481	16.4928	15.9378
qSPI4	CSS0031286	172.54	Molecular Function: transferase activity (GO:0016740);;	K00799|1.9e-83|vvi:100261962|K00799 glutathione S-transferase [EC:2.5.1.18] | (RefSeq) glutathione S-transferase L3	hypothetical protein HYC85_006703 [Camellia sinensis]	21.1694	16.5366	20.7946	16.8592	19.0047	22.4776	36.3433	43.1138	40.6547	32.2534	45.0132	35.1298
qSPI4	CSS0006097	172.582	Molecular Function: protein serine/threonine phosphatase activity (GO:0004722);; Molecular Function: metal ion binding (GO:0046872);;	K01102|3.3e-175|oeu:111404104|K01102 pyruvate dehydrogenase phosphatase [EC:3.1.3.43] | (RefSeq) probable protein phosphatase 2C 38	probable protein phosphatase 2C 38 [Camellia sinensis]	6.95354	5.87984	6.48744	2.32611	2.48278	2.3332	6.1785	6.49884	5.98762	1.9726	2.60779	2.78212
qSPI4	CSS0037973	172.627	--	--	altered inheritance of mitochondria protein 21-like [Camellia sinensis]	8.0227	6.8175	7.55722	17.5538	15.392	15.8252	2.44351	2.90369	2.63741	24.576	24.6728	23.3811
qSPI4	CSS0050333	173.03	Molecular Function: microtubule motor activity (GO:0003777);; Molecular Function: ATP binding (GO:0005524);; Biological Process: microtubule-based movement (GO:0007018);; Molecular Function: microtubule binding (GO:0008017);;	K10398|0.0e+00|nnu:104594697|K10398 kinesin family member 11 | (RefSeq) kinesin-like protein KIN-5D	LOW QUALITY PROTEIN: kinesin-like protein KIN-5D [Camellia sinensis]	0.264377	0.153604	0.195598	0	0.096045	0.067506	1.05348	0.975445	0.716768	0.269452	0.33929	0.259616
qSPI4	CSS0020892	173.102	Cellular Component: integral component of membrane (GO:0016021);;	K02069|6.6e-116|gab:108459643|K02069 putative ABC transport system permease protein | (RefSeq) protein ALUMINUM SENSITIVE 3	protein ALUMINUM SENSITIVE 3-like [Camellia sinensis]	40.3106	40.1778	40.4211	41.369	40.5486	44.217	8.83861	8.91691	9.14833	43.3501	39.8482	44.004
qSPI4	Camellia_sinensis_newGene_12290	173.208	Molecular Function: phosphatidic acid binding (GO:0070300);;	--	uncharacterized protein LOC114265942 [Camellia sinensis]	14.2547	14.1268	13.7078	6.20425	5.74142	8.37645	5.47383	5.6256	6.72207	8.51562	7.25628	7.20432
qSPI4	Camellia_sinensis_newGene_12293	173.228	Molecular Function: nucleic acid binding (GO:0003676);; Molecular Function: RNA-DNA hybrid ribonuclease activity (GO:0004523);; Biological Process: DNA integration (GO:0015074);;	--	hypothetical protein HYC85_016544 [Camellia sinensis]	0	0	0	0	0	0	0.543704	0.736609	0.401074	0.762083	0.829149	0.766267
qSPI4	CSS0046032	173.61	Cellular Component: plasma membrane (GO:0005886);; Molecular Function: kinase inhibitor activity (GO:0019210);;	--	probable membrane-associated kinase regulator 4 [Camellia sinensis]	1.63571	1.99159	1.33539	2.42552	3.90872	3.12256	1.13939	0.772979	1.15087	1.86755	2.57287	2.20221
qSPI4	CSS0035763	173.81	Cellular Component: exocyst (GO:0000145);; Biological Process: exocytosis (GO:0006887);; Biological Process: protein transport (GO:0015031);;	K07195|1.0e-220|jcu:105636241|K07195 exocyst complex component 7 | (RefSeq) exocyst complex component EXO70A1	exocyst complex component EXO70H1-like [Camellia sinensis]	1.60176	2.23836	1.87902	0.978682	1.05254	1.36392	6.418	7.40889	6.39874	0.922489	0.765505	0.674811
qSPI4	CSS0013645	173.978	Cellular Component: integral component of membrane (GO:0016021);; Molecular Function: UDP-glucuronate decarboxylase activity (GO:0048040);;	K08678|1.8e-219|vvi:100249866|K08678 UDP-glucuronate decarboxylase [EC:4.1.1.35] | (RefSeq) UDP-glucuronic acid decarboxylase 1	UDP-glucuronic acid decarboxylase 1-like [Camellia sinensis]	1.68079	1.38021	1.24507	0.396498	0.376728	0.411718	1.7058	1.88768	1.87201	0.597784	0.303903	0.56313
qSPI4	CSS0017327	174.002	Biological Process: metal ion transport (GO:0030001);; Molecular Function: metal ion binding (GO:0046872);;	K14292|1.1e-08|spen:107013477|K14292 trimethylguanosine synthase [EC:2.1.1.-] | (RefSeq) trimethylguanosine synthase	protein SODIUM POTASSIUM ROOT DEFECTIVE 3-like isoform X1 [Camellia sinensis]	12.019	12.6276	12.5192	19.1425	26.028	22.9613	12.5508	13.9384	13.7789	31.6413	34.7275	34.7375
qSPI4	Camellia_sinensis_newGene_12308	174.229	Molecular Function: nucleic acid binding (GO:0003676);; Molecular Function: RNA-DNA hybrid ribonuclease activity (GO:0004523);;	--	hypothetical protein HYC85_029491 [Camellia sinensis]	6.60956	7.07703	6.3905	2.68587	2.9521	2.28106	5.9247	6.41962	7.38707	4.39035	3.01208	3.5649
qSPI4	Camellia_sinensis_newGene_12313	174.536	Molecular Function: DNA binding (GO:0003677);; Cellular Component: nucleus (GO:0005634);;	K09273|1.3e-16|pop:7467101|K09273 upstream-binding transcription factor | (RefSeq) high mobility group B protein 13	hypothetical protein TEA_026479 [Camellia sinensis var. sinensis]	0	0	0	0	0	0	1.85364	1.6281	1.15008	0	0	0
qSPI4	CSS0011697	175.018	Molecular Function: microtubule motor activity (GO:0003777);; Molecular Function: ATP binding (GO:0005524);; Cellular Component: cytoplasm (GO:0005737);; Biological Process: microtubule-based movement (GO:0007018);; Molecular Function: microtubule binding (GO:0008017);; Molecular Function: diaminopimelate epimerase activity (GO:0008837);; Biological Process: lysine biosynthetic process via diamin…	K10398|0.0e+00|vvi:100250033|K10398 kinesin family member 11 | (RefSeq) ATP binding microtubule motor family-like	kinesin-like protein KIN-5B isoform X1 [Camellia sinensis]	7.11741	6.4694	7.69277	23.0138	23.3831	24.665	3.8476	3.39576	2.97124	14.2706	14.4277	15.2343
qSPI4	CSS0036037	175.402	Molecular Function: protein binding (GO:0005515);;	--	putative F-box/LRR-repeat protein At3g18150 isoform X1 [Camellia sinensis]	5.10753	3.84579	3.94036	2.85732	3.07885	4.00032	1.79429	1.49128	1.72278	1.50749	1.60267	1.08567
qSPI4	CSS0013385	175.437	Cellular Component: integral component of membrane (GO:0016021);; Molecular Function: transmembrane transporter activity (GO:0022857);;	--	WAT1-related protein At2g37460-like [Camellia sinensis]	2.71262	2.94592	2.72663	3.49895	4.07893	3.73692	0.221771	0.353981	0.323525	0.998655	0.977615	1.69248
qSPI4	Camellia_sinensis_newGene_12322	175.47	Molecular Function: protein binding (GO:0005515);;	--	putative F-box/LRR-repeat protein At3g18150 isoform X2 [Camellia sinensis]	4.57796	3.23592	3.70236	2.74349	2.69515	4.2236	2.45975	1.17546	1.6981	0.710812	0.898314	1.51029
qSPI4	CSS0047968	175.512	Cellular Component: integral component of membrane (GO:0016021);; Molecular Function: transmembrane transporter activity (GO:0022857);;	--	WAT1-related protein At2g37460-like [Camellia sinensis]	6.83819	6.67988	7.04133	9.80076	9.74583	10.4742	1.35407	1.29729	1.29091	4.91167	4.30839	4.11546
qSPI4	CSS0037965	176.38	Cellular Component: nucleosome (GO:0000786);; Molecular Function: DNA binding (GO:0003677);; Cellular Component: nucleus (GO:0005634);; Molecular Function: protein heterodimerization activity (GO:0046982);;	K11254|1.2e-37|peq:110038485|K11254 histone H4 | (RefSeq) histone H4-like	Histone superfamily protein [Arabidopsis thaliana]	1010.35	1081.29	1134.64	2066.32	2198.65	1991.33	1121.26	1084.47	1158.29	1689.88	1756.8	1739.6
qSPI4	CSS0034051	176.651	Molecular Function: ATP binding (GO:0005524);;	K03283|0.0e+00|jcu:105647790|K03283 heat shock 70kDa protein 1/2/6/8 | (RefSeq) heat shock cognate 70 kDa protein 2	heat shock cognate 70 kDa protein 2-like [Camellia sinensis]	149.787	149.258	152.884	237.349	248.875	255.176	61.9237	60.571	64.6789	146.613	136.121	137.637
qSPI4	Camellia_sinensis_newGene_12338	176.673	Cellular Component: transcription factor TFIIE complex (GO:0005673);; Biological Process: transcription initiation from RNA polymerase II promoter (GO:0006367);;	K03137|1.7e-76|nnu:104600600|K03137 transcription initiation factor TFIIE subunit beta | (RefSeq) general transcription factor IIE subunit 2-like	uncharacterized protein LOC114263355 isoform X4 [Camellia sinensis]	28.7597	23.4413	31.5081	10.9455	13.6834	12.3179	12.7906	12.2718	15.4034	8.00497	5.96741	8.04077
qSPI4	Camellia_sinensis_newGene_12339	176.751	Molecular Function: DNA binding (GO:0003677);; Cellular Component: nucleus (GO:0005634);; Biological Process: regulation of transcription, DNA-templated (GO:0006355);;	K20043|3.1e-24|aip:107640400|K20043 clathrin coat assembly protein AP180 | (RefSeq) putative clathrin assembly protein At5g35200	dof zinc finger protein DOF5.1-like isoform X2 [Camellia sinensis]	1.50136	1.63384	1.42366	2.77776	2.95831	2.92653	1.42972	1.04011	1.59095	0.989695	1.57971	0.939548
qSPI4	CSS0017232	176.887	--	--	uncharacterized protein LOC114297083 [Camellia sinensis]	6.54687	6.44735	5.54926	8.35848	7.25722	9.59712	1.53164	1.43416	1.21127	6.44971	5.11865	5.88607
qSPI4	CSS0016372	176.947	Molecular Function: protein serine/threonine phosphatase activity (GO:0004722);;	K01102|3.3e-137|pvu:PHAVU_008G101300g|K01102 pyruvate dehydrogenase phosphatase [EC:3.1.3.43] | (RefSeq) hypothetical protein	probable protein phosphatase 2C 23 [Camellia sinensis]	0.540841	0.306144	0.195906	0.377995	0.069097	0.266206	0.924089	0.866534	0.851326	0.859241	0.415774	0.618802
qSPI4	Camellia_sinensis_newGene_12342	177.047	#N/A	#N/A	#N/A	0	0	0	0.067012	0	0	1.19326	3.18564	1.24252	1.29676	3.47674	3.64831
qSPI4	Camellia_sinensis_newGene_12344	177.057	Molecular Function: metal ion binding (GO:0046872);;	--	metallothionein-like protein type 2 [Camellia sinensis]	3624.85	3633.42	3608.69	1519.46	1520.3	1505.77	3103.23	3209.54	3176.71	4262.26	4099.25	4316.99
qSPI4	CSS0042227	177.061	Molecular Function: microtubule motor activity (GO:0003777);; Molecular Function: ATP binding (GO:0005524);; Cellular Component: microtubule (GO:0005874);; Biological Process: microtubule-based movement (GO:0007018);; Molecular Function: microtubule binding (GO:0008017);;	K10403|1.2e-241|vvi:100261269|K10403 kinesin family member 22 | (RefSeq) kinesin-like protein KIN-10B	kinesin-like protein KIN-10C [Camellia sinensis]	9.12144	7.25465	8.89135	32.3484	32.948	34.0903	4.01953	3.21181	3.8496	23.6824	22.0219	23.9544
qSPI4	Camellia_sinensis_newGene_12345	177.124	Molecular Function: DNA binding (GO:0003677);; Cellular Component: nucleus (GO:0005634);;	K09273|1.5e-12|gmx:100814709|K09273 upstream-binding transcription factor | (RefSeq) high mobility group B protein 6	high mobility group B protein 6-like [Camellia sinensis]	0.884184	1.16855	2.11629	0.836602	0.847524	0.957472	0.200206	0	0.060992	0	0	0
qSPI4	CSS0038775	177.582	Cellular Component: cellular_component (GO:0005575);; Cellular Component: intracellular (GO:0005622);; Cellular Component: cell (GO:0005623);; Cellular Component: cytoplasm (GO:0005737);; Cellular Component: cytosol (GO:0005829);; Cellular Component: intracellular part (GO:0044424);; Cellular Component: cytoplasmic part (GO:0044444);; Cellular Component: cell part (GO:0044464);;	K20456|1.4e-57|gsl:Gasu_53920|K20456 oxysterol-binding protein 1 | (RefSeq) oxysterol-binding protein-like protein	oxysterol-binding protein-related protein 3C-like [Camellia sinensis]	11.6623	10.8789	11.5232	20.2725	19.8685	22.4011	9.42143	9.5415	10.15	14.9471	15.5563	14.9106
qSPI4	CSS0050170	177.686	Molecular Function: copper ion binding (GO:0005507);; Biological Process: lignin catabolic process (GO:0046274);; Cellular Component: apoplast (GO:0048046);; Molecular Function: hydroquinone:oxygen oxidoreductase activity (GO:0052716);;	K05909|3.0e-275|sind:105174465|K05909 laccase [EC:1.10.3.2] | (RefSeq) laccase-17-like	laccase-17-like [Camellia sinensis]	2.11608	1.79661	3.07518	0.902504	1.07043	1.61478	0.637388	1.20615	1.05665	0.482985	0.262494	0.673339
qSPI4	CSS0032027	177.72	Molecular Function: copper ion binding (GO:0005507);; Biological Process: lignin catabolic process (GO:0046274);; Cellular Component: apoplast (GO:0048046);; Molecular Function: hydroquinone:oxygen oxidoreductase activity (GO:0052716);;	K05909|1.8e-291|vvi:100245042|K05909 laccase [EC:1.10.3.2] | (RefSeq) laccase-17	laccase-17-like [Camellia sinensis]	16.7538	16.3866	18.304	5.73354	5.77896	6.61662	12.3193	13.6508	12.748	6.8346	6.61805	7.05463
qSPI4	CSS0032834	177.762	Cellular Component: integral component of membrane (GO:0016021);;	K15015|4.0e-176|sind:105174469|K15015 solute carrier family 32 (vesicular inhibitory amino acid transporter) | (RefSeq) vacuolar amino acid transporter 1	amino acid transporter AVT1D-like [Camellia sinensis]	0.421877	0.207295	0.384059	0.031528	0.130722	0.219754	1.75292	1.73551	1.32678	0.658274	0.508789	0.42716
qSPI4	CSS0018490	177.795	Molecular Function: ubiquitin protein ligase activity (GO:0061630);;	--	uncharacterized protein LOC114316840 [Camellia sinensis]	26.3049	19.6602	26.2617	104.331	106.201	109.408	18.085	22.8558	25.416	51.5707	56.0434	60.0635
qSPI4	CSS0041419	177.905	Molecular Function: protein kinase activity (GO:0004672);; Molecular Function: ATP binding (GO:0005524);; Cellular Component: integral component of membrane (GO:0016021);; Molecular Function: carbohydrate binding (GO:0030246);;	K01176|5.1e-72|sbi:8065370|K01176 alpha-amylase [EC:3.2.1.1] | (RefSeq) alpha-amylase isozyme 2A	L-type lectin-domain containing receptor kinase S.4-like [Camellia sinensis]	2.55121	2.78643	2.36501	1.80463	1.7064	1.9247	1.06293	0.374734	0.886079	0.787713	1.35054	1.29501
qSPI4	CSS0036268	177.981	Molecular Function: serine-type endopeptidase inhibitor activity (GO:0004867);; Biological Process: response to wounding (GO:0009611);;	--	subtilisin inhibitor CLSI-I-like [Camellia sinensis]	1.08305	1.42944	1.29391	0.324587	0.631732	0.394556	1.70111	4.88884	2.63343	1.42025	1.73112	1.02064
qSPI4	CSS0023182	177.985	Molecular Function: protein kinase activity (GO:0004672);; Molecular Function: ATP binding (GO:0005524);; Cellular Component: integral component of membrane (GO:0016021);; Molecular Function: carbohydrate binding (GO:0030246);;	K01176|5.1e-72|sbi:8065370|K01176 alpha-amylase [EC:3.2.1.1] | (RefSeq) alpha-amylase isozyme 2A	L-type lectin-domain containing receptor kinase S.4-like [Camellia sinensis]	2.35121	2.60553	2.97087	1.82534	1.72374	1.80064	0.95895	1.7132	0.978335	2.632	1.52156	1.60137
qSPI4	CSS0010749	178.068	Molecular Function: transferase activity (GO:0016740);;	K14780|9.7e-79|dcr:108220614|K14780 ATP-dependent RNA helicase DHX37/DHR1 [EC:3.6.4.13] | (RefSeq) ATP-dependent RNA helicase DEAH13-like isoform X1	uncharacterized protein LOC114266130 [Camellia sinensis]	11.9904	13.8209	12.2486	0.775464	0.740283	0.789976	19.3363	18.5377	19.2824	1.24826	1.21607	1.18356
qSPI4	Camellia_sinensis_newGene_12364	178.617	#N/A	#N/A	#N/A	1.93141	2.30104	1.99812	0.607521	0.393523	0.410505	1.83121	1.76497	2.08155	0.16162	0.078488	0.075832
qSPI4	CSS0048692	178.755	Molecular Function: oxidoreductase activity (GO:0016491);;	K08081|2.5e-107|han:110922387|K08081 tropinone reductase I [EC:1.1.1.206] | (RefSeq) tropinone reductase homolog At5g06060-like	Tropinone reductase [Actinidia chinensis var. chinensis]	8.86994	10.0319	8.13517	8.42322	9.41328	7.10235	4.61901	4.58671	2.92535	3.67417	2.77539	2.82443
qSPI4	CSS0028228	178.883	Cellular Component: integral component of membrane (GO:0016021);; Molecular Function: oxidoreductase activity (GO:0016491);;	K08081|1.8e-97|vvi:100254617|K08081 tropinone reductase I [EC:1.1.1.206] | (RefSeq) tropinone reductase homolog	tropinone reductase homolog isoform X2 [Camellia sinensis]	564.595	537.294	553.167	381.247	375.774	400.03	65.6848	65.7291	62.9667	94.2907	91.4804	102.566
qSPI4	CSS0047618	178.962	--	--	uncharacterized protein LOC114300886 [Camellia sinensis]	4.08326	2.78636	4.32998	4.65347	3.34111	3.56858	0	0.813589	0.420766	1.55617	1.04519	0.971407
qSPI4	Camellia_sinensis_newGene_12366	178.965	Molecular Function: hydrolase activity, acting on ester bonds (GO:0016788);;	--	hypothetical protein TEA_017763 [Camellia sinensis var. sinensis]	1.05679	0.916366	0.897322	0.450342	0.47448	0.434308	0.07878	0.026922	0.022063	0.080525	0.044367	0.125522
qSPI4	CSS0050136	178.986	--	--	uncharacterized protein LOC114300886 [Camellia sinensis]	4.11467	2.11542	4.60864	4.14289	4.72224	3.96778	0	0	0.206934	0	0	0
qSPI4	Camellia_sinensis_newGene_12367	179.076	#N/A	#N/A	#N/A	10.7673	12.4077	11.0604	4.96187	5.17745	4.99249	2.70839	4.51755	4.29886	0.14863	0.147543	0.159093
qSPI4	Camellia_sinensis_newGene_12370	179.204	--	K23390|1.5e-37|cann:107873302|K23390 large proline-rich protein BAG6 | (RefSeq) large proline-rich protein bag6-B	hypothetical protein HYC85_022611 [Camellia sinensis]	10.0902	8.43553	9.95664	7.31837	9.08671	10.2051	0.344284	0.21739	0.451729	0.500582	0.15429	0.127098
qSPI4	CSS0001553	179.235	Molecular Function: oxidoreductase activity (GO:0016491);;	K00002|1.9e-146|gab:108457895|K00002 alcohol dehydrogenase (NADP+) [EC:1.1.1.2] | (RefSeq) aldo-keto reductase family 4 member C9-like	NADPH-dependent aldo-keto reductase, chloroplastic-like [Camellia sinensis]	3.00967	2.98471	3.8758	0.704253	0.971134	0.614785	8.77475	8.73684	8.78125	0.924228	0.583286	1.01808
qSPI4	CSS0042696	179.319	Molecular Function: uracil phosphoribosyltransferase activity (GO:0004845);; Biological Process: uracil salvage (GO:0006223);; Biological Process: nucleoside metabolic process (GO:0009116);;	K00761|1.8e-57|egr:104435449|K00761 uracil phosphoribosyltransferase [EC:2.4.2.9] | (RefSeq) uracil phosphoribosyltransferase	uracil phosphoribosyltransferase isoform X1 [Camellia sinensis]	5.61704	3.87963	4.5842	6.99308	6.65488	7.0773	1.9949	2.32658	1.38437	3.57926	5.27081	4.72369
qSPI4	CSS0028759	179.589	Molecular Function: DNA binding (GO:0003677);; Cellular Component: nucleus (GO:0005634);; Biological Process: regulation of transcription, DNA-templated (GO:0006355);;	--	BEL1-like homeodomain protein 9 [Camellia sinensis]	14.9152	13.8172	14.6492	4.14676	4.41786	4.62458	15.2106	16.1627	16.2687	6.20321	6.55438	6.96494
qSPI4	CSS0014654	179.912	--	--	Fibropellin-1 like [Actinidia chinensis var. chinensis]	3.75393	3.45749	2.59671	0.622068	0.546772	0.335998	2.52584	2.42962	2.9925	0.50303	0.936304	0
qSPI4	CSS0026922	179.971	Molecular Function: helicase activity (GO:0004386);;	--	uncharacterized protein LOC114280510 [Camellia sinensis]	71.3082	64.7193	66.9455	8.48332	7.79677	8.12073	188.888	187.279	192.403	44.1149	38.6977	39.8094
qSPI4	CSS0010169	180.033	Biological Process: response to acid chemical (GO:0001101);; Molecular Function: molecular_function (GO:0003674);; Molecular Function: catalytic activity (GO:0003824);; Molecular Function: glutathione transferase activity (GO:0004364);; Molecular Function: protein binding (GO:0005515);; Cellular Component: cellular_component (GO:0005575);; Cellular Component: intracellular (GO:0005622);; Cellular…	K00799|2.4e-90|dzi:111296590|K00799 glutathione S-transferase [EC:2.5.1.18] | (RefSeq) glutathione S-transferase U8-like	probable glutathione S-transferase [Camellia sinensis]	2.51702	1.5977	2.54199	0.84688	0.54685	1.07456	3.60605	4.69174	4.26069	2.98374	1.91689	2.61164
qSPI4	CSS0030928	180.229	--	--	uncharacterized protein LOC114301510 [Camellia sinensis]	25.7825	27.5129	25.3204	25.2403	25.0632	26.5371	8.14031	7.63554	5.70888	4.33772	3.50899	4.35569
qSPI4	CSS0034229	180.421	--	--	uncharacterized protein LOC114301512 [Camellia sinensis]	11.0014	10.0121	10.6906	14.4379	13.7336	14.9967	4.75251	4.88556	4.49179	11.7968	11.1331	10.4437
qSPI4	Camellia_sinensis_newGene_12389	180.574	#N/A	#N/A	#N/A	4.7591	4.25333	3.57464	4.56704	5.04754	6.07349	0	0.121956	0.163879	0	0	0
qSPI4	CSS0010479	180.738	Molecular Function: copper ion binding (GO:0005507);; Biological Process: lignin catabolic process (GO:0046274);; Cellular Component: apoplast (GO:0048046);; Molecular Function: hydroquinone:oxygen oxidoreductase activity (GO:0052716);;	K05909|4.5e-255|oeu:111404076|K05909 laccase [EC:1.10.3.2] | (RefSeq) laccase-7-like	laccase-7-like [Camellia sinensis]	5.88581	6.00977	5.41209	1.66514	1.74106	1.62102	1.24333	1.29823	1.07136	0.049825	0.047073	0.211062
qSPI4	CSS0020412	181.318	Molecular Function: copper ion binding (GO:0005507);; Biological Process: lignin catabolic process (GO:0046274);; Cellular Component: apoplast (GO:0048046);; Molecular Function: hydroquinone:oxygen oxidoreductase activity (GO:0052716);;	K05909|3.7e-273|vvi:100251157|K05909 laccase [EC:1.10.3.2] | (RefSeq) laccase-7	laccase-7-like [Camellia sinensis]	30.4339	29.4124	28.5522	17.0911	16.1477	18.5713	13.343	12.183	13.5788	5.51875	4.90614	5.05256
qSPI4	CSS0007581	181.615	--	--	uncharacterized protein LOC114278939 [Camellia sinensis]	2.96855	3.39251	2.39922	2.19018	2.54215	3.25172	0.375238	0.629553	0.481851	0.326847	0.504481	0.887735
qSPI4	CSS0029662	181.643	--	--	uncharacterized protein LOC114299556 [Camellia sinensis]	2.31581	2.05628	2.18483	6.11246	6.72663	7.55373	0.600888	0.420401	0.258363	3.5342	3.4803	3.51228
qSPI4	CSS0004399	181.648	Biological Process: regulation of transcription, DNA-templated (GO:0006355);;	--	uncharacterized protein LOC114278937 [Camellia sinensis]	12.9458	13.425	13.4451	28.3653	28.3159	29.267	10.5465	12.3258	11.7097	13.4946	12.4073	13.8273
qSPI4	Camellia_sinensis_newGene_12398	181.83	Molecular Function: nucleic acid binding (GO:0003676);; Molecular Function: RNA-DNA hybrid ribonuclease activity (GO:0004523);; Biological Process: DNA integration (GO:0015074);;	K02704|7.7e-26|soe:110789024|K02704 photosystem II CP47 chlorophyll apoprotein | (RefSeq) uncharacterized protein LOC110789024	protein NYNRIN-like [Camellia sinensis]	0.955159	0.726565	0.868419	0.625912	0.589677	0.503918	2.37772	2.01496	2.10837	3.11752	2.8099	2.98403
qSPI4	CSS0039160	181.985	--	--	heme-binding-like protein At3g10130, chloroplastic [Camellia sinensis]	12.5629	13.1224	13.1627	8.88671	6.99934	9.05329	24.6628	26.5788	26.8366	18.8808	21.6001	18.9797
qSPI4	CSS0022372	181.987	Biological Process: fucose metabolic process (GO:0006004);; Cellular Component: integral component of membrane (GO:0016021);; Molecular Function: transferase activity, transferring glycosyl groups (GO:0016757);;	K23280|2.6e-115|sita:101776477|K23280 rhamnogalacturonan I rhamnosyltransferase [EC:2.4.1.351] | (RefSeq) uncharacterized protein At1g04910 isoform X1	O-fucosyltransferase 19-like [Camellia sinensis]	1.72949	1.8489	1.36475	0.351939	0.473618	0.217078	3.7077	4.07637	3.37256	0.28949	0.28427	0.275953
qSPI4	CSS0045140	182.23	Molecular Function: 3-oxo-5-alpha-steroid 4-dehydrogenase activity (GO:0003865);; Cellular Component: integral component of membrane (GO:0016021);; Biological Process: brassinosteroid biosynthetic process (GO:0016132);; Molecular Function: cholestenone 5-alpha-reductase activity (GO:0047751);;	K09591|4.3e-120|jre:109004208|K09591 steroid 5-alpha-reductase [EC:1.3.1.22] | (RefSeq) steroid 5-alpha-reductase DET2-like	steroid 5-alpha-reductase DET2 [Camellia sinensis]	9.41713	8.73959	8.95791	3.26171	4.16611	3.76909	3.34139	3.65895	4.63839	5.24463	3.58489	4.70195
qSPI4	CSS0010230	182.309	Cellular Component: proteasome complex (GO:0000502);; Molecular Function: molecular_function (GO:0003674);; Molecular Function: catalytic activity (GO:0003824);; Molecular Function: binding (GO:0005488);; Molecular Function: protein binding (GO:0005515);; Cellular Component: cellular_component (GO:0005575);; Cellular Component: cell wall (GO:0005618);; Cellular Component: intracellular (GO:000562…	K03064|9.3e-65|mcha:111014177|K03064 26S proteasome regulatory subunit T4 | (RefSeq) 26S proteasome regulatory subunit S10B homolog B-like	hypothetical protein TEA_018321 [Camellia sinensis var. sinensis]	15.6915	12.0483	11.6491	5.52555	4.48057	5.45605	19.6795	22.366	23.8054	9.30679	8.94084	5.97998
qSPI4	CSS0016431	182.821	Molecular Function: DNA binding (GO:0003677);; Cellular Component: nucleus (GO:0005634);;	K08869|5.3e-32|cre:CHLREDRAFT_165812|K08869 aarF domain-containing kinase | (RefSeq) predicted protein	transcription factor DIVARICATA-like [Camellia sinensis]	1.6036	0.769183	0.66171	0	0.193571	0.015134	1.01809	0.756674	0.927255	0.306936	0.259777	0.454671
qSPI4	CSS0044752	182.866	Molecular Function: transferase activity, transferring acyl groups other than amino-acyl groups (GO:0016747);;	K19747|2.6e-64|pvu:PHAVU_004G111300g|K19747 BAHD acyltransferase [EC:2.3.1.-] | (RefSeq) hypothetical protein	BAHD acyltransferase DCR-like [Camellia sinensis]	9.54813	9.53323	10.4371	2.81911	3.1978	2.62538	7.87735	7.05539	6.07085	2.17484	1.82673	1.81005
qSPI4	CSS0033168	182.939	Cellular Component: proteasome regulatory particle (GO:0005838);;	K03038|7.9e-140|vvi:100247677|K03038 26S proteasome regulatory subunit N8 | (RefSeq) 26S proteasome non-ATPase regulatory subunit 7 homolog A	PREDICTED: 26S proteasome non-ATPase regulatory subunit 7 homolog A [Vitis vinifera]	0.551461	1.04715	0.94912	0.485729	0.578687	0.433289	3.51963	2.6087	2.45497	0.641902	0.384795	0.66886
qSPI4	CSS0011603	183.019	Molecular Function: hydrolase activity, acting on ester bonds (GO:0016788);;	K00679|9.5e-60|cic:CICLE_v10027727mg|K00679 phospholipid:diacylglycerol acyltransferase [EC:2.3.1.158] | (RefSeq) hypothetical protein	GDSL esterase/lipase At5g45960-like [Camellia sinensis]	1.36614	0.929381	1.22104	0.398554	0.34644	0.655194	0.142947	0.284438	0.111148	0.170058	0	0.29133
qSPI4	CSS0025839	183.215	Molecular Function: hydrolase activity, acting on ester bonds (GO:0016788);;	K00679|7.4e-54|cic:CICLE_v10027727mg|K00679 phospholipid:diacylglycerol acyltransferase [EC:2.3.1.158] | (RefSeq) hypothetical protein	GDSL esterase/lipase At5g45960-like [Camellia sinensis]	1.81823	1.35933	1.39686	0.78627	0.464531	0.466048	0.26323	0.365286	0.226366	0.229301	0	0.42806
qSPI4	CSS0016066	183.278	Cellular Component: integral component of membrane (GO:0016021);; Molecular Function: transferase activity, transferring acyl groups (GO:0016746);;	K13508|6.5e-258|cpap:110807735|K13508 glycerol-3-phosphate acyltransferase [EC:2.3.1.15 2.3.1.198] | (RefSeq) glycerol-3-phosphate 2-O-acyltransferase 6	glycerol-3-phosphate 2-O-acyltransferase 6 [Camellia sinensis]	9.21829	8.92003	8.01141	2.16775	2.66594	2.47202	2.35	2.26788	2.33355	1.95671	1.36337	1.72516
qSPI4	Camellia_sinensis_newGene_12429	183.601	#N/A	#N/A	#N/A	1.07928	0.752537	0.800792	0.434653	0.328859	0.331942	0	0	0	0	0	0
qSPI4	CSS0022766	184.029	--	--	uncharacterized protein LOC114318620 [Camellia sinensis]	4.44491	1.77386	1.12592	12.2499	10.2806	8.34139	0	0	0	0	0	0
qSPI4	Camellia_sinensis_newGene_12440	184.036	Molecular Function: protein serine/threonine kinase activity (GO:0004674);; Molecular Function: ATP binding (GO:0005524);; Cellular Component: integral component of membrane (GO:0016021);;	K08790|1.2e-41|cmax:111495908|K08790 serine/threonine kinase 38 [EC:2.7.11.1] | (RefSeq) serine/threonine-protein kinase tricorner-like	hypothetical protein HYC85_008467 [Camellia sinensis]	0.991733	0.757771	1.52736	0.396849	0.671281	0.62552	2.17031	2.79328	2.07916	2.21457	2.91502	2.44424
qSPI4	Camellia_sinensis_newGene_12458	184.562	Molecular Function: molecular_function (GO:0003674);; Molecular Function: transcription factor activity, sequence-specific DNA binding (GO:0003700);; Molecular Function: binding (GO:0005488);; Molecular Function: protein binding (GO:0005515);; Molecular Function: phospholipid binding (GO:0005543);; Cellular Component: cellular_component (GO:0005575);; Cellular Component: intracellular (GO:0005622…	--	tubby-like F-box protein 2 isoform X3 [Camellia sinensis]	36.6173	32.5694	32.9329	13.9816	12.1275	13.7939	0	0.018125	0.0569	0.022276	0	0
qSPI4	CSS0009403	184.839	--	--	hypothetical protein TEA_004843 [Camellia sinensis var. sinensis]	6.51782	6.79386	7.61968	1.49899	2.21037	3.96811	11.2106	8.88346	8.96352	11.7023	8.6392	9.65099
qSPI4	Camellia_sinensis_newGene_12459	184.84	#N/A	#N/A	#N/A	3.37761	2.77232	2.52472	1.14021	1.22977	1.76216	8.92774	9.15352	8.15891	8.1893	7.85799	8.23226
qSPI4	CSS0009286	184.938	Biological Process: response to acid chemical (GO:0001101);; Molecular Function: molecular_function (GO:0003674);; Molecular Function: catalytic activity (GO:0003824);; Molecular Function: ubiquitin-protein transferase activity (GO:0004842);; Cellular Component: cellular_component (GO:0005575);; Cellular Component: intracellular (GO:0005622);; Cellular Component: cell (GO:0005623);; Cellular Comp…	--	RING finger protein [Actinidia chinensis var. chinensis]	0.915007	0.620809	1.49212	0.994216	1.2933	1.38636	4.18488	3.41376	2.91117	3.83795	3.63081	2.93919
qSPI4	CSS0014124	184.96	Cellular Component: photosystem I (GO:0009522);; Cellular Component: photosystem II (GO:0009523);; Cellular Component: chloroplast thylakoid membrane (GO:0009535);; Biological Process: photosynthesis, light harvesting (GO:0009765);; Cellular Component: integral component of membrane (GO:0016021);; Molecular Function: chlorophyll binding (GO:0016168);; Biological Process: protein-chromophore linka…	K08915|3.2e-148|rcu:8267514|K08915 light-harvesting complex II chlorophyll a/b binding protein 4 | (RefSeq) chlorophyll a-b binding protein CP29.1, chloroplastic	hypothetical protein HYC85_006483 [Camellia sinensis]	75.3606	79.6936	81.1343	258.832	272.415	268.592	62.7506	65.0491	66.669	192.938	193.803	185.843
qSPI4	CSS0021121	185.048	Molecular Function: structural molecule activity (GO:0005198);; Biological Process: intracellular protein transport (GO:0006886);; Biological Process: vesicle-mediated transport (GO:0016192);; Cellular Component: clathrin coat of trans-Golgi network vesicle (GO:0030130);; Cellular Component: clathrin coat of coated pit (GO:0030132);;	K04645|4.3e-51|bna:106370661|K04645 clathrin light chain B | (RefSeq) clathrin light chain 2	clathrin light chain 2-like [Camellia sinensis]	2.22146	1.82157	2.23213	0.488605	0.85318	0.778942	10.5482	10.2581	10.8163	5.2451	4.04492	4.05197
qSPI4	CSS0006414	185.189	Cellular Component: photosystem I (GO:0009522);; Cellular Component: photosystem II (GO:0009523);; Cellular Component: chloroplast thylakoid membrane (GO:0009535);; Biological Process: photosynthesis, light harvesting (GO:0009765);; Cellular Component: integral component of membrane (GO:0016021);; Molecular Function: chlorophyll binding (GO:0016168);; Biological Process: protein-chromophore linka…	K08915|9.2e-148|rcu:8267514|K08915 light-harvesting complex II chlorophyll a/b binding protein 4 | (RefSeq) chlorophyll a-b binding protein CP29.1, chloroplastic	chlorophyll a-b binding protein CP29.2, chloroplastic-like [Camellia sinensis]	40.4252	42.0875	43.7415	147.968	151.914	151.492	56.3154	58.3847	56.2676	194.616	191.133	190.682
qSPI4	CSS0012852	185.326	Molecular Function: diaminopimelate decarboxylase activity (GO:0008836);; Biological Process: lysine biosynthetic process via diaminopimelate (GO:0009089);;	K01586|6.3e-234|mesc:110613488|K01586 diaminopimelate decarboxylase [EC:4.1.1.20] | (RefSeq) diaminopimelate decarboxylase 2, chloroplastic-like	hypothetical protein HYC85_006480 [Camellia sinensis]	6.58351	6.55931	7.24922	8.81259	8.57036	9.85449	1.88414	0.96522	0.803414	2.04129	1.48883	2.35828
qSPI4	CSS0005278	185.529	Molecular Function: phosphatidylinositol phospholipase C activity (GO:0004435);; Biological Process: lipid catabolic process (GO:0016042);; Biological Process: intracellular signal transduction (GO:0035556);;	K05857|4.6e-266|vvi:100241574|K05857 phosphatidylinositol phospholipase C, delta [EC:3.1.4.11] | (RefSeq) phosphoinositide phospholipase C 2-like	phosphoinositide phospholipase C 2-like [Camellia sinensis]	115.284	106.658	112.791	49.4417	48.5732	49.2998	171.996	166.258	163.66	102.246	99.3541	105.126
qSPI4	CSS0035001	185.536	Cellular Component: cellular_component (GO:0005575);; Cellular Component: intracellular (GO:0005622);; Cellular Component: cell (GO:0005623);; Cellular Component: cytoplasm (GO:0005737);; Biological Process: response to stress (GO:0006950);; Biological Process: biological_process (GO:0008150);; Biological Process: response to temperature stimulus (GO:0009266);; Biological Process: response to col…	--	rhodanese-like domain-containing protein 10 [Camellia sinensis]	15.5232	17.1269	15.7368	33.5784	29.8559	32.7398	7.09141	5.17706	6.58742	20.5216	21.8538	21.798
qSPI4	CSS0036674	185.884	Molecular Function: acyl-CoA dehydrogenase activity (GO:0003995);; Molecular Function: acyl-CoA oxidase activity (GO:0003997);; Molecular Function: flavin adenine dinucleotide binding (GO:0050660);;	K00232|5.6e-205|oeu:111408013|K00232 acyl-CoA oxidase [EC:1.3.3.6] | (RefSeq) acyl-coenzyme A oxidase 4, peroxisomal	acyl-coenzyme A oxidase 4, peroxisomal-like [Camellia sinensis]	96.5309	89.0287	89.0607	72.31	70.5648	79.4481	21.2136	23.6279	21.9364	24.1132	26.1691	24.7906
qSPI4	Camellia_sinensis_newGene_12472	185.973	Molecular Function: glutamate-ammonia ligase activity (GO:0004356);; Biological Process: glutamine biosynthetic process (GO:0006542);; Molecular Function: hydrolase activity (GO:0016787);;	K01915|1.4e-18|cmax:111478799|K01915 glutamine synthetase [EC:6.3.1.2] | (RefSeq) type-1 glutamine synthetase 1-like isoform X1	sucrose nonfermenting 4-like protein [Camellia sinensis]	0	0	0	0	0	0	6.39652	7.21755	5.37226	7.59092	2.65072	8.46137
qSPI4	CSS0018174	186.01	Molecular Function: acyl-CoA dehydrogenase activity (GO:0003995);; Molecular Function: flavin adenine dinucleotide binding (GO:0050660);;	K00232|5.1e-198|sot:102579351|K00232 acyl-CoA oxidase [EC:1.3.3.6] | (RefSeq) acyl-coenzyme A oxidase 4, peroxisomal-like	acyl-coenzyme A oxidase 4, peroxisomal-like isoform X2 [Camellia sinensis]	1.16502	1.08732	1.30226	2.99211	2.30466	3.30803	0.467776	0.304735	0.613615	7.25854	6.7124	7.70247
qSPI4	CSS0032028	186.065	Molecular Function: acyl-CoA dehydrogenase activity (GO:0003995);; Molecular Function: acyl-CoA oxidase activity (GO:0003997);; Molecular Function: flavin adenine dinucleotide binding (GO:0050660);;	K00232|1.1e-194|vvi:100257352|K00232 acyl-CoA oxidase [EC:1.3.3.6] | (RefSeq) acyl-coenzyme A oxidase 4, peroxisomal	acyl-coenzyme A oxidase 4, peroxisomal-like [Camellia sinensis]	89.2255	94.0981	92.1391	75.317	76.2927	75.2436	11.7577	14.6002	14.489	12.5695	11.6816	10.612
qSPI4	CSS0021516	186.082	Molecular Function: phosphoric ester hydrolase activity (GO:0042578);;	K21797|3.7e-199|vvi:100267852|K21797 phosphatidylinositol 4-phosphatase [EC:3.1.3.-] | (RefSeq) phosphoinositide phosphatase SAC8	hypothetical protein TEA_015245 [Camellia sinensis var. sinensis]	4.26014	3.3768	2.79347	3.01492	2.89784	3.31289	9.6553	9.16204	10.5218	8.37203	8.54729	6.66095
qSPI4	Camellia_sinensis_newGene_12473	186.095	--	--	uncharacterized protein LOC114279764, partial [Camellia sinensis]	0.793955	0.379067	0.818655	0.214292	0.394504	0.401484	2.40844	2.04971	1.82037	8.31874	8.26842	7.79211
qSPI4	CSS0006548	186.166	Molecular Function: acyl-CoA dehydrogenase activity (GO:0003995);; Molecular Function: flavin adenine dinucleotide binding (GO:0050660);;	K00232|1.6e-199|nsy:104238925|K00232 acyl-CoA oxidase [EC:1.3.3.6] | (RefSeq) acyl-coenzyme A oxidase 4, peroxisomal	acyl-coenzyme A oxidase 4, peroxisomal-like isoform X1 [Camellia sinensis]	2.32838	2.54689	2.3513	5.45048	4.93461	4.54903	1.91849	2.21531	2.15549	18.1415	19.9217	19.2001
qSPI4	CSS0023872	186.486	Cellular Component: integral component of membrane (GO:0016021);;	K23877|1.6e-39|oeu:111400864|K23877 xyloglucan O-acetyltransferase | (RefSeq) protein ALTERED XYLOGLUCAN 4-like	protein trichome birefringence-like 3 [Camellia sinensis]	0.886892	0.90267	1.09707	0.555791	0.345489	0.572187	0.342213	0.261547	0.266255	0.473846	0.342591	0.191566
qSPI4	Camellia_sinensis_newGene_12476	186.508	--	K12447|9.0e-20|thj:104808371|K12447 UDP-sugar pyrophosphorylase [EC:2.7.7.64] | (RefSeq) uncharacterized protein LOC104808371	Retrovirus-related Pol polyprotein from transposon TNT 1-94 [Vitis vinifera]	0.764946	0.458945	0.926055	0.575354	0.460722	0.549592	2.31247	1.98367	1.87167	1.61443	1.21796	1.32898
qSPI4	CSS0025168	186.733	--	--	Phycobilisome rod-core linker polypeptide CpcG2 like [Actinidia chinensis var. chinensis]	9.61107	12.7867	7.86031	5.12241	4.17876	3.04189	7.85389	5.67572	12.2244	4.45324	4.20549	4.66294
qSPI4	CSS0035111	187.213	Molecular Function: ammonium transmembrane transporter activity (GO:0008519);; Cellular Component: integral component of membrane (GO:0016021);;	K03320|2.4e-233|qsu:112035397|K03320 ammonium transporter, Amt family | (RefSeq) ammonium transporter 3 member 3-like isoform X1	ammonium transporter 3 member 1-like [Camellia sinensis]	4.88132	4.22577	5.03615	5.55445	4.27317	4.33785	1.11155	1.16776	0.960354	1.13046	0.781241	1.33841
qSPI4	CSS0041682	187.253	Molecular Function: hydrolase activity (GO:0016787);;	K17879|2.2e-80|vvi:100260891|K17879 peroxisomal coenzyme A diphosphatase NUDT7 [EC:3.6.1.-] | (RefSeq) nudix hydrolase 11	hypothetical protein TEA_016198 [Camellia sinensis var. sinensis]	0.31264	0.098483	0.33301	1.015	0.9532	1.0081	0.407958	0.275629	0.112477	1.49841	0.83103	0.773196
qSPI4	CSS0046271	187.427	Molecular Function: UDP-glycosyltransferase activity (GO:0008194);;	K14595|8.1e-139|pavi:110765165|K14595 abscisate beta-glucosyltransferase [EC:2.4.1.263] | (RefSeq) abscisate beta-glucosyltransferase-like	abscisate beta-glucosyltransferase-like [Camellia sinensis]	0.039352	0.049703	0	0.360256	0	0.059873	1.51382	1.74257	1.52583	8.33598	6.94615	9.55294
qSPI4	CSS0005804	187.533	Cellular Component: integral component of membrane (GO:0016021);;	K23877|1.6e-39|oeu:111400864|K23877 xyloglucan O-acetyltransferase | (RefSeq) protein ALTERED XYLOGLUCAN 4-like	protein trichome birefringence-like 3 [Camellia sinensis]	0.737845	0.71317	0.870149	0.41043	0.264478	0.438471	0.153034	0.193634	0.17792	0.186089	0.218683	0.172632
qSPI4	Camellia_sinensis_newGene_12484	187.559	#N/A	#N/A	#N/A	7.67447	7.74405	5.41038	2.43736	2.80742	2.98221	18.3511	16.3055	16.1026	13.1805	15.4447	12.2567
qSPI4	CSS0006801	187.717	--	--	hypothetical protein D5086_0000236210 [Populus alba]	2.52463	2.78781	2.41594	1.04925	2.71085	2.52394	5.57719	6.67259	5.94784	5.32012	4.8772	5.52169
qSPI4	CSS0017907	187.821	Biological Process: reproduction (GO:0000003);; Biological Process: response to acid chemical (GO:0001101);; Biological Process: developmental process involved in reproduction (GO:0003006);; Cellular Component: cellular_component (GO:0005575);; Cellular Component: intracellular (GO:0005622);; Cellular Component: cell (GO:0005623);; Cellular Component: cytoplasm (GO:0005737);; Cellular Component: …	--	protein SLE1 [Camellia sinensis]	4.02516	3.92021	3.12802	1.46443	1.93856	1.22688	16.0541	14.0919	14.8158	1.39197	1.16583	0.875464
qSPI4	Camellia_sinensis_newGene_12485	187.925	Molecular Function: hydrolase activity, hydrolyzing O-glycosyl compounds (GO:0004553);; Biological Process: carbohydrate metabolic process (GO:0005975);;	--	uncharacterized protein LOC114259109 [Camellia sinensis]	1.9575	1.14167	1.17924	0.34677	0.298905	0	1.36103	1.57635	1.74942	0.737885	1.12701	0.648952
qSPI4	Camellia_sinensis_newGene_12489	188.431	--	--	uncharacterized protein LOC114311954 [Camellia sinensis]	1.40573	2.85649	1.26208	0.488908	0.805484	0.232996	2.57731	2.48913	3.49601	1.95887	2.21121	2.52216
qSPI4	CSS0017555	188.477	Molecular Function: ferroxidase activity (GO:0004322);; Biological Process: iron ion transport (GO:0006826);; Biological Process: cellular iron ion homeostasis (GO:0006879);; Molecular Function: ferric iron binding (GO:0008199);;	K00522|1.5e-99|hbr:110638947|K00522 ferritin heavy chain [EC:1.16.3.2] | (RefSeq) ferritin-4, chloroplastic-like	hypothetical protein HYC85_006558 [Camellia sinensis]	2.20126	0.954086	1.26313	4.7893	5.08653	6.62	4.39435	4.70941	3.38793	43.6349	41.7546	42.5445
qSPI4	CSS0013515	188.5	Molecular Function: ferroxidase activity (GO:0004322);; Biological Process: iron ion transport (GO:0006826);; Biological Process: cellular iron ion homeostasis (GO:0006879);; Molecular Function: ferric iron binding (GO:0008199);;	K00522|1.7e-65|hbr:110638947|K00522 ferritin heavy chain [EC:1.16.3.2] | (RefSeq) ferritin-4, chloroplastic-like	ferritin-4, chloroplastic-like [Camellia sinensis]	1.06219	1.42264	0.719753	9.52998	9.11835	11.3022	3.01679	2.51899	2.83335	28.9208	29.395	29.82
qSPI4	CSS0042379	188.543	Biological Process: double-strand break repair via homologous recombination (GO:0000724);;	K08775|0.0e+00|mesc:110622456|K08775 breast cancer 2 susceptibility protein | (RefSeq) protein BREAST CANCER SUSCEPTIBILITY 2 homolog B	LOW QUALITY PROTEIN: protein BREAST CANCER SUSCEPTIBILITY 2 homolog B-like [Camellia sinensis]	2.70194	2.6266	2.19516	3.22112	4.00327	3.80966	0.575456	0.440197	0.634616	2.36684	2.37139	2.58179
qSPI4	CSS0035043	188.55	Cellular Component: integral component of membrane (GO:0016021);;	K23877|1.9e-37|oeu:111368078|K23877 xyloglucan O-acetyltransferase | (RefSeq) protein ALTERED XYLOGLUCAN 4-like	protein trichome birefringence-like 34 [Camellia sinensis]	0.787021	0.694733	1.19096	0.704202	0.790187	0.553751	0.244053	0.093339	0.361314	0.386572	0.181035	0.839859
qSPI4	CSS0027597	188.583	Biological Process: response to acid chemical (GO:0001101);; Molecular Function: molecular_function (GO:0003674);; Molecular Function: enzyme inhibitor activity (GO:0004857);; Molecular Function: protein phosphatase inhibitor activity (GO:0004864);; Molecular Function: binding (GO:0005488);; Molecular Function: protein binding (GO:0005515);; Cellular Component: cellular_component (GO:0005575);; C…	K14496|6.2e-83|vvi:100267073|K14496 abscisic acid receptor PYR/PYL family | (RefSeq) abscisic acid receptor PYL4	abscisic acid receptor PYL4-like [Camellia sinensis]	2.43852	2.56473	2.63064	16.4877	18.1311	17.438	0.887764	0.545351	0.389227	0.396826	0.56904	0.607854
qSPI4	CSS0009697	188.687	Molecular Function: ferroxidase activity (GO:0004322);; Biological Process: iron ion transport (GO:0006826);; Biological Process: cellular iron ion homeostasis (GO:0006879);; Molecular Function: ferric iron binding (GO:0008199);;	K00522|1.5e-99|hbr:110638947|K00522 ferritin heavy chain [EC:1.16.3.2] | (RefSeq) ferritin-4, chloroplastic-like	hypothetical protein HYC85_006558 [Camellia sinensis]	1.41683	1.24813	2.1936	10.7254	9.30867	9.93955	2.14867	1.56654	2.7172	24.8207	25.5459	20.2775
[truncated: 146 more rows]
